# Supplementary material for: 1-(2,5-Dimeth­oxy­phen­yl)-3-(2-hy­droxy­eth­yl)urea
Source: Acta Crystallogr Sect E Struct Rep Online. 2010 Jul 24;66(Pt 8):o2088–9. doi: 10.1107/S1600536810028436 (PMC3007247; doi:10.1107/S1600536810028436)
Supplement: Supplementary file 2 [file e-66-o2088-Isup2.hkl]

#
# h,k,l, Fc-squared, Fo-squared, sigma(Fo-squared) and status flag
#
data_I
_shelx_title ' [C11H16N2O4] at -100C, cnu643 in P2(1)/c'
_shelx_refln_list_code          4
_shelx_F_calc_maximum      201.41
_exptl_crystal_F_000       512.00
_reflns_d_resolution_high  0.7965
 
loop_
 _symmetry_equiv_pos_as_xyz
 'x, y, z'
 '-x, y+1/2, -z+1/2'
 '-x, -y, -z'
 'x, -y-1/2, z-1/2'
 
_cell_length_a    10.8571
_cell_length_b    11.5559
_cell_length_c     9.9337
_cell_angle_alpha  90.000
_cell_angle_beta  109.514
_cell_angle_gamma  90.000
 
_shelx_F_squared_multiplier     1.000
 
loop_
 _refln_index_h
 _refln_index_k
 _refln_index_l
 _refln_F_squared_calc
 _refln_F_squared_meas
 _refln_F_squared_sigma
 _refln_observed_status
   2   0   0       59.24       69.51      5.74 o
   3   0   0      701.15      811.97     33.82 o
   4   0   0       72.85       62.87      3.79 o
   5   0   0      139.57      119.60      8.11 o
   6   0   0      802.21      771.09     13.78 o
   7   0   0       54.29       46.94      5.31 o
   8   0   0        0.54        0.32      1.46 o
   9   0   0     3006.78     3206.70     35.75 o
  10   0   0     1020.80     1077.60     22.30 o
  11   0   0       25.42       25.82      4.79 o
  12   0   0       19.81       20.70      4.63 o
   1   1   0      556.27      520.55      5.79 o
   2   1   0       79.26       73.22      1.77 o
   3   1   0     4246.29     4025.67     45.87 o
   4   1   0      284.63      288.27      4.81 o
   5   1   0      104.82      110.63      8.13 o
   6   1   0      713.93      671.39     10.12 o
   7   1   0        2.66        1.73      1.02 o
   8   1   0      131.42      133.45      5.02 o
   9   1   0       96.21      104.28      4.82 o
  10   1   0       48.58       52.76      4.34 o
  11   1   0        1.89        3.31      1.81 o
  12   1   0      148.74      157.77      7.06 o
   0   2   0     7865.36     6975.23     55.85 o
   1   2   0      104.12      115.02      2.86 o
   2   2   0      235.41      253.94      4.38 o
   3   2   0      180.62      158.00      3.23 o
   4   2   0       76.91       77.74      2.01 o
   5   2   0        0.01        0.71      0.53 o
   6   2   0      166.00      157.25      3.43 o
   7   2   0       14.23       16.43      2.06 o
   8   2   0        0.42       -0.31      0.96 o
   9   2   0      124.25      132.02      5.41 o
  10   2   0      342.00      331.71      8.88 o
  11   2   0       87.12       89.97      5.33 o
  12   2   0        4.73        4.27      2.09 o
   1   3   0       86.10       81.43      1.52 o
   2   3   0       98.58      104.28      1.85 o
   3   3   0      345.10      358.66      5.59 o
   4   3   0       45.08       38.31      1.52 o
   5   3   0        0.04        0.60      0.54 o
   6   3   0        0.12        0.66      0.62 o
   7   3   0        2.33        2.88      1.17 o
   8   3   0       24.36       27.03      2.80 o
   9   3   0        3.55        2.36      1.37 o
  10   3   0       34.59       37.55      3.67 o
  11   3   0        4.29        4.09      1.85 o
  12   3   0      209.85      214.40      8.21 o
   0   4   0     4250.45     3976.78     77.57 o
   1   4   0     1366.05     1317.07     21.06 o
   2   4   0      221.86      239.41      3.68 o
   3   4   0     2675.49     2831.41     48.20 o
   4   4   0      340.18      377.92      6.02 o
   5   4   0       33.25       38.65      1.77 o
   6   4   0     1004.19     1027.31     12.80 o
   7   4   0      350.01      361.61     11.25 o
   8   4   0       41.38       41.39      3.41 o
   9   4   0       43.79       40.30      3.63 o
  10   4   0       81.86       77.48      4.55 o
  11   4   0       84.48       88.35      5.20 o
  12   4   0       19.16       23.27      3.89 o
   1   5   0     1159.70     1127.59     16.15 o
   2   5   0      736.20      759.23      8.19 o
   3   5   0      171.77      231.10      4.46 o
   4   5   0       88.56       98.60      2.20 o
   5   5   0      631.24      643.58      8.46 o
   6   5   0        9.28        8.84      1.23 o
   7   5   0      133.93      144.63      4.52 o
   8   5   0      175.86      180.17      6.12 o
   9   5   0       71.03       81.69      4.52 o
  10   5   0        0.05        0.16      1.45 o
  11   5   0        4.03        4.74      2.24 o
  12   5   0       67.11       66.86      7.15 o
   0   6   0       32.66       30.64      1.93 o
   1   6   0      416.78      399.47      7.36 o
   2   6   0       52.33       56.48      1.87 o
   3   6   0     1765.09     1914.14     19.96 o
   4   6   0        8.98        9.32      0.90 o
   5   6   0       11.84       10.57      1.18 o
   6   6   0       72.45       73.82      2.81 o
   7   6   0      380.15      402.43     15.84 o
   8   6   0      309.03      297.28      9.52 o
   9   6   0        8.01        3.59      1.98 o
  10   6   0       31.11       27.92      4.79 o
  11   6   0        2.94        4.27      2.46 o
   1   7   0      217.63      225.97      3.46 o
   2   7   0      108.26      110.45      2.77 o
   3   7   0       52.29       58.63      2.12 o
   4   7   0       44.78       43.61      2.00 o
   5   7   0        0.35        0.38      0.90 o
   6   7   0      177.58      184.82      5.46 o
   7   7   0       23.02       29.44      3.59 o
   8   7   0       38.53       44.27      4.63 o
   9   7   0        0.02       -0.03      1.61 o
  10   7   0        4.81        4.59      2.32 o
  11   7   0        0.27       -0.51      1.80 o
   0   8   0       36.96       34.22      2.65 o
   1   8   0       57.97       61.83      2.27 o
   2   8   0       86.43       92.23      3.27 o
   3   8   0      162.49      164.13      4.87 o
   4   8   0      606.35      594.16      9.38 o
   5   8   0      135.73      126.27      4.60 o
   6   8   0        8.99        9.84      1.85 o
   7   8   0        1.32        3.32      1.68 o
   8   8   0        0.26        0.19      1.51 o
   9   8   0       20.34       18.79      3.32 o
  10   8   0       53.49       52.10      5.59 o
   1   9   0      149.93      144.06      4.86 o
   2   9   0      127.04      126.78      4.60 o
   3   9   0       32.88       34.89      3.01 o
   4   9   0       39.46       38.10      3.16 o
   5   9   0        4.28        4.75      1.52 o
   6   9   0       46.37       45.14      3.47 o
   7   9   0       24.54       22.44      3.46 o
   8   9   0       19.46       19.04      3.79 o
   9   9   0       63.51       52.31      6.02 o
  10   9   0        0.58        0.49      1.94 o
   0  10   0       91.92       89.50      5.90 o
   1  10   0       39.73       36.63      3.22 o
   2  10   0        3.41        3.65      1.41 o
   3  10   0       40.55       42.51      3.49 o
   4  10   0        2.29        2.81      1.39 o
   5  10   0        0.74        0.55      1.19 o
   6  10   0       93.76       87.19      5.94 o
   7  10   0        9.04        5.33      2.18 o
   8  10   0        5.74        7.67      2.50 o
   9  10   0        0.49        0.49      1.89 o
   1  11   0        1.11        1.92      1.32 o
   2  11   0        0.02       -0.13      1.11 o
   3  11   0        1.54        2.42      1.43 o
   4  11   0        3.55        3.44      1.54 o
   5  11   0      162.35      157.24      5.94 o
   6  11   0       11.13       10.11      2.39 o
   7  11   0        0.02       -0.92      1.50 o
   8  11   0       11.55       15.90      3.26 o
   0  12   0      126.37      138.38      9.25 o
   1  12   0      184.53      182.45      6.58 o
   2  12   0      115.25      105.86      5.11 o
   3  12   0        0.06       -0.60      1.21 o
   4  12   0      179.31      174.39      6.52 o
   5  12   0       80.56       85.02      4.95 o
   6  12   0        1.17        0.34      1.56 o
   7  12   0      145.92      149.43      7.74 o
   1  13   0       58.21       59.09      4.79 o
   2  13   0       13.06       11.40      2.48 o
   3  13   0       18.46       17.77      2.87 o
   4  13   0       37.80       41.52      4.13 o
   5  13   0        9.92        9.84      2.42 o
   0  14   0      176.18      175.97     10.25 o
   1  14   0        4.14        6.01      2.15 o
   2  14   0        0.63        0.88      1.60 o
   3  14   0        9.36        9.43      2.46 o
 -13   1   1       16.77       21.03      3.32 o
 -12   1   1       11.25        9.11      2.32 o
 -11   1   1      219.92      218.45      7.42 o
 -10   1   1       36.13       36.21      3.51 o
  -9   1   1      145.60      155.36      7.61 o
  -8   1   1        2.67        4.98      1.49 o
  -7   1   1      205.76      191.63      5.12 o
  -6   1   1       27.24       20.67      1.56 o
  -5   1   1      948.71      962.20      7.26 o
  -4   1   1        5.11        4.54      0.64 o
  -3   1   1        8.58       11.58      0.73 o
  -2   1   1     3947.97     3961.13     69.62 o
  -1   1   1      338.02      301.28     21.04 o
   0   1   1     2183.31     1990.22     75.42 o
   1   1   1     3235.66     3025.47     77.66 o
   2   1   1     2471.23     2364.79     37.58 o
   3   1   1      424.01      419.54      4.71 o
   4   1   1      693.74      684.46     13.50 o
   5   1   1        7.32       11.16      1.26 o
   6   1   1       46.83       39.62      2.71 o
   7   1   1       52.90       53.83      3.33 o
   8   1   1      519.00      538.99     10.26 o
   9   1   1       30.03       28.78      3.27 o
  10   1   1      903.63      923.68     15.32 o
  11   1   1        0.08        1.15      1.71 o
  12   1   1       10.59        9.10      2.58 o
 -13   2   1        0.74        1.07      1.75 o
 -12   2   1      161.66      161.79      6.85 o
 -11   2   1      385.20      397.38     10.95 o
 -10   2   1       12.25       10.00      2.04 o
  -9   2   1      264.34      277.56      8.35 o
  -8   2   1      776.90      717.67     22.55 o
  -7   2   1      357.28      373.74      7.02 o
  -6   2   1      141.47      130.89      2.87 o
  -5   2   1     3335.12     3706.12     95.10 o
  -4   2   1      556.53      512.61      7.32 o
  -3   2   1      175.04      168.58      2.58 o
  -2   2   1    40564.08    28330.74   3116.58 o
  -1   2   1     1419.56     1311.00     25.49 o
   0   2   1      230.92      234.34      4.24 o
   1   2   1     2412.32     2305.39     33.09 o
   2   2   1      869.23      858.95      6.37 o
   3   2   1      219.43      221.46      3.58 o
   4   2   1     1601.53     1735.39     22.09 o
   5   2   1       33.03       28.99      1.97 o
   6   2   1       26.72       26.41      2.05 o
   7   2   1     1414.64     1357.65     23.70 o
   8   2   1      269.25      276.89      7.50 o
   9   2   1       30.97       24.31      3.07 o
  10   2   1        4.79        5.34      1.90 o
  11   2   1      349.54      361.57     11.57 o
  12   2   1      198.03      205.31      8.40 o
 -12   3   1      124.91      130.31      6.21 o
 -11   3   1      182.54      181.59      6.80 o
 -10   3   1        1.44        1.98      1.38 o
  -9   3   1       19.80       18.67      2.42 o
  -8   3   1        0.26        0.12      0.88 o
  -7   3   1        9.62       12.28      1.48 o
  -6   3   1      245.79      254.92      4.05 o
  -5   3   1      254.85      297.09      4.07 o
  -4   3   1      205.37      210.89      5.13 o
  -3   3   1      856.10      858.30      9.70 o
  -2   3   1    13231.30    12256.22    173.36 o
  -1   3   1     1567.89     1404.21     29.07 o
   0   3   1     2585.76     2316.79     35.11 o
   1   3   1     1020.27      884.44      6.53 o
   2   3   1      894.47      870.01     10.10 o
   3   3   1     4496.97     4351.21     40.93 o
   4   3   1      790.95      801.65      7.70 o
   5   3   1     1167.44     1236.91     15.92 o
   6   3   1      552.72      572.62      7.69 o
   7   3   1      666.86      620.48     12.50 o
   8   3   1      341.53      336.93      8.28 o
   9   3   1       46.87       40.76      3.86 o
  10   3   1       10.67       10.12      2.36 o
  11   3   1       24.13       27.68      3.75 o
  12   3   1       92.75       90.40      6.80 o
 -12   4   1      295.46      307.67      9.15 o
 -11   4   1       25.12       28.64      3.10 o
 -10   4   1       65.40       67.40      4.15 o
  -9   4   1       29.78       27.06      2.86 o
  -8   4   1       58.88       63.52      3.21 o
  -7   4   1        0.00        0.42      0.69 o
  -6   4   1       80.29       73.18      2.38 o
  -5   4   1     1878.65     1967.93     31.80 o
  -4   4   1        2.92        3.26      0.57 o
  -3   4   1      841.11      899.61      9.36 o
  -2   4   1     3774.04     3746.60     36.02 o
  -1   4   1       43.00       50.46      1.43 o
   0   4   1      323.08      284.79      6.62 o
   1   4   1        0.78        1.77      0.53 o
   2   4   1      687.86      642.43      8.32 o
   3   4   1       87.40       89.91      3.22 o
   4   4   1     1515.99     1546.39     22.06 o
   5   4   1      290.42      275.30      4.66 o
   6   4   1      258.61      266.50      5.43 o
   7   4   1      303.29      314.13      7.55 o
   8   4   1      151.22      134.64      5.41 o
   9   4   1       11.52       12.03      2.38 o
  10   4   1       80.15       77.72      5.67 o
  11   4   1       17.83       18.70      3.63 o
 -12   5   1        6.71        4.99      2.29 o
 -11   5   1        1.50        3.79      1.98 o
 -10   5   1        0.19        0.94      1.23 o
  -9   5   1       12.60       12.11      1.93 o
  -8   5   1       47.78       48.86      2.78 o
  -7   5   1        5.34        6.04      1.19 o
  -6   5   1       31.68       35.48      1.52 o
  -5   5   1       49.03       41.72      4.97 o
  -4   5   1        0.68        2.03      0.49 o
  -3   5   1      234.12      224.18      3.56 o
  -2   5   1       90.67       82.58     12.73 o
  -1   5   1      288.08      302.60      6.72 o
   0   5   1      507.19      514.86      4.92 o
   1   5   1      358.02      383.80      4.59 o
   2   5   1       21.79       22.72      1.55 o
   3   5   1      121.09      139.85      2.83 o
   4   5   1       48.76       42.36      1.90 o
   5   5   1       77.37       86.88      3.01 o
   6   5   1       30.15       33.58      2.55 o
   7   5   1      252.53      264.35      7.43 o
   8   5   1       36.86       31.52      3.68 o
   9   5   1       74.06       66.17      5.62 o
  10   5   1       50.94       55.01      6.27 o
  11   5   1        2.88        2.48      2.57 o
 -12   6   1       39.55       39.15      5.20 o
 -11   6   1        5.36        6.73      2.53 o
 -10   6   1       49.24       52.33      4.12 o
  -9   6   1       53.58       46.54      3.84 o
  -8   6   1       26.05       24.57      2.83 o
  -7   6   1        0.18        0.55      0.91 o
  -6   6   1       79.90       92.59      2.54 o
  -5   6   1      590.88      602.18      6.73 o
  -4   6   1       15.37       15.58      1.91 o
  -3   6   1      119.56      129.14      3.43 o
  -2   6   1      167.83      169.50      3.31 o
  -1   6   1        1.65        1.88      0.49 o
   0   6   1      139.23      131.86      2.78 o
   1   6   1       15.62       13.75      1.18 o
   2   6   1     1007.47      989.31     10.41 o
   3   6   1      262.80      267.55      4.11 o
   4   6   1      985.59      992.39     11.80 o
   5   6   1       14.65       14.09      1.78 o
   6   6   1        2.92        2.93      1.24 o
   7   6   1        3.26        0.27      1.46 o
   8   6   1       25.74       20.70      3.55 o
   9   6   1       45.16       38.89      4.99 o
  10   6   1       32.71       36.73      5.19 o
  11   6   1      110.32      119.97      8.14 o
 -11   7   1       79.90       87.91      6.05 o
 -10   7   1       31.98       39.30      4.40 o
  -9   7   1       38.01       36.19      4.07 o
  -8   7   1      454.04      467.28     19.64 o
  -7   7   1        3.82        1.73      1.31 o
  -6   7   1        9.65       10.10      1.35 o
  -5   7   1       72.10       67.92      9.08 o
  -4   7   1       10.27       10.05      1.10 o
  -3   7   1      233.93      208.25     19.32 o
  -2   7   1       61.42       61.74      1.79 o
  -1   7   1       80.21       86.51      2.11 o
   0   7   1       24.74       28.71      1.62 o
   1   7   1     1059.40     1030.54     16.97 o
   2   7   1        7.10        7.99      1.26 o
   3   7   1      201.44      187.16      4.24 o
   4   7   1      530.39      538.51      8.99 o
   5   7   1        0.58        0.56      1.03 o
   6   7   1      113.76      117.42      4.79 o
   7   7   1       87.82       82.99      5.49 o
   8   7   1       58.04       50.75      5.37 o
   9   7   1       14.08       10.82      3.08 o
  10   7   1       50.89       53.53      6.10 o
 -11   8   1        0.03        0.37      1.80 o
 -10   8   1       44.11       37.21      5.83 o
  -9   8   1       82.93       90.62      5.29 o
  -8   8   1        0.21        0.59      1.32 o
  -7   8   1      127.29      122.28      7.68 o
  -6   8   1       20.27       19.58      2.20 o
  -5   8   1       70.61       74.29      3.39 o
  -4   8   1      152.19      147.37      3.81 o
  -3   8   1        0.75        1.44      0.69 o
  -2   8   1       67.76       65.70      2.30 o
  -1   8   1      105.95      101.48      2.79 o
   0   8   1       23.30       16.15      1.55 o
   1   8   1      443.29      461.94      8.12 o
   2   8   1        5.97        4.91      1.34 o
   3   8   1      185.58      183.34      5.43 o
   4   8   1       13.16       14.28      2.08 o
   5   8   1        7.81        7.01      1.69 o
   6   8   1       37.23       35.24      3.32 o
   7   8   1        6.22        3.08      1.97 o
   8   8   1       48.82       49.04      5.35 o
   9   8   1        1.31        0.36      1.84 o
  10   8   1       14.41       16.95      3.71 o
 -10   9   1      157.54      179.44      7.61 o
  -9   9   1       49.41       41.14      4.03 o
  -8   9   1      184.63      156.26      6.47 o
  -7   9   1       57.47       55.54      3.96 o
  -6   9   1       14.18       10.14      1.96 o
  -5   9   1       11.96       11.72      1.84 o
  -4   9   1       46.16       45.98      2.98 o
  -3   9   1      297.16      289.15      6.60 o
  -2   9   1      369.96      363.95      7.44 o
  -1   9   1      418.18      391.52      7.77 o
   0   9   1       21.04       21.03      2.33 o
   1   9   1      278.88      291.63      6.96 o
   2   9   1        7.85       10.66      1.88 o
   3   9   1       77.59       80.62      3.93 o
   4   9   1        0.33        0.47      1.08 o
   5   9   1       59.00       57.43      3.78 o
   6   9   1       56.41       51.96      3.93 o
   7   9   1        3.85        4.47      2.18 o
   8   9   1        0.11       -0.54      1.66 o
   9   9   1        3.95        2.94      2.35 o
  -9  10   1       78.52       77.64      4.99 o
  -8  10   1       32.65       37.02      3.96 o
  -7  10   1        2.20        8.13      2.19 o
  -6  10   1      152.08      153.96      5.79 o
  -5  10   1        3.90        4.67      1.52 o
  -4  10   1       35.03       38.68      3.10 o
  -3  10   1      132.25      122.77      4.72 o
  -2  10   1       55.96       59.50      3.64 o
  -1  10   1       46.29       39.91      3.35 o
   0  10   1      323.29      297.18      7.37 o
   1  10   1      301.60      305.74      7.59 o
   2  10   1      320.85      320.79      7.85 o
   3  10   1      229.46      229.29      6.80 o
   4  10   1      209.91      203.44      6.57 o
   5  10   1        2.52        2.32      1.44 o
   6  10   1        1.86        2.59      1.66 o
   7  10   1       13.19       11.63      3.01 o
   8  10   1       68.19       64.66      5.82 o
  -8  11   1       28.01       38.29      3.85 o
  -7  11   1        1.37        2.44      1.70 o
  -6  11   1       43.20       36.47      3.79 o
  -5  11   1       29.23       27.19      2.94 o
  -4  11   1       15.47       14.80      2.35 o
  -3  11   1      112.52      111.49      4.83 o
  -2  11   1        0.57        1.40      1.25 o
  -1  11   1       77.86       73.60      4.08 o
   0  11   1      102.05      108.42      4.88 o
   1  11   1       37.22       33.60      3.37 o
   2  11   1       17.68       17.62      2.55 o
   3  11   1      132.63      128.02      5.47 o
   4  11   1       10.09        8.68      2.09 o
   5  11   1        7.81        7.03      1.98 o
   6  11   1        5.11        3.05      1.90 o
   7  11   1       17.45       18.75      6.88 o
  -7  12   1        1.57       -0.18      1.64 o
  -6  12   1       20.03       18.51      2.92 o
  -5  12   1       21.79       20.89      2.79 o
  -4  12   1        8.69        7.02      1.94 o
  -3  12   1        0.89        1.14      1.37 o
  -2  12   1       14.25       13.20      2.39 o
  -1  12   1       20.56       24.55      3.09 o
   0  12   1        0.10       -1.18      1.18 o
   1  12   1        9.71        8.49      2.10 o
   2  12   1        0.58        0.77      1.43 o
   3  12   1       52.11       51.64      4.39 o
   4  12   1       11.30       15.32      2.72 o
   5  12   1       24.51       22.94      3.21 o
   6  12   1        0.08        0.19      1.63 o
  -5  13   1       61.74       60.74      4.60 o
  -4  13   1        0.00       -0.28      1.41 o
  -3  13   1       55.82       62.90      4.63 o
  -2  13   1       24.28       23.76      3.20 o
  -1  13   1       66.54       73.85      4.88 o
   0  13   1      220.39      224.03      9.63 o
   1  13   1       20.38       26.90      3.37 o
   2  13   1        6.09        6.37      2.08 o
   3  13   1       13.63       15.28      2.79 o
   4  13   1       66.13       63.38      4.96 o
   5  13   1        6.77        6.72      2.21 o
  -3  14   1       57.32       54.09      4.85 o
  -2  14   1        1.58        1.53      1.78 o
  -1  14   1       56.27       56.54      4.97 o
   0  14   1      611.53      632.18     13.32 o
   1  14   1        0.71        0.29      1.72 o
   2  14   1       95.14      105.85      5.81 o
 -13   0   2        4.89        2.52      2.47 o
 -12   0   2       31.15       32.42      5.15 o
 -11   0   2       39.60       43.42      5.50 o
 -10   0   2      643.57      607.18     19.49 o
  -9   0   2      766.10      761.97     28.08 o
  -8   0   2       26.39       28.45      3.58 o
  -7   0   2     3275.45     3175.43     52.88 o
  -6   0   2        0.13       -0.19      0.87 o
  -5   0   2     1103.88     1110.13     33.25 o
  -4   0   2     1438.74     1449.46     20.73 o
  -3   0   2     2071.43     1957.04    103.05 o
  -2   0   2     1711.10     1425.64     45.74 o
  -1   0   2     3723.48     3204.60     99.92 o
   0   0   2      897.27      876.55     26.47 o
   1   0   2     4253.56     4227.65     55.74 o
   2   0   2     3958.41     3874.44     25.89 o
   3   0   2      532.50      615.21      9.02 o
   4   0   2      514.04      586.91      8.41 o
   5   0   2      473.90      521.86      8.53 o
   6   0   2       56.40       54.03      4.56 o
   7   0   2      200.29      202.99      8.98 o
   8   0   2      507.36      530.25     15.29 o
   9   0   2      837.85      894.47     21.10 o
  10   0   2      685.81      728.07     20.25 o
  11   0   2       12.30        9.06      3.72 o
 -13   1   2        4.38        5.97      2.18 o
 -12   1   2       16.34       14.80      2.69 o
 -11   1   2       67.13       71.46      4.29 o
 -10   1   2       89.13       83.67      4.27 o
  -9   1   2       30.48       26.41      2.74 o
  -8   1   2      161.52      150.32      4.90 o
  -7   1   2      198.25      201.88      4.42 o
  -6   1   2        6.85        7.29      0.94 o
  -5   1   2      446.75      449.61     13.01 o
  -4   1   2      681.56      626.37     22.60 o
  -3   1   2      574.14      513.65     18.02 o
  -2   1   2       22.93       28.53      1.31 o
  -1   1   2       92.35       93.38      1.53 o
   0   1   2     1239.66     1226.94     14.08 o
   1   1   2     3892.27     3665.31     56.89 o
   2   1   2        7.59        4.66      0.73 o
   3   1   2      443.27      431.74      5.40 o
   4   1   2      255.36      267.08      4.03 o
   5   1   2       26.75       30.37      1.84 o
   6   1   2        1.93        2.34      1.12 o
   7   1   2       17.23       16.20      2.36 o
   8   1   2       89.88       88.89      4.69 o
   9   1   2       16.16       19.06      2.94 o
  10   1   2        1.45        1.39      1.62 o
  11   1   2        1.34        0.03      1.71 o
 -13   2   2        9.01        6.58      2.28 o
 -12   2   2       26.80       28.40      3.41 o
 -11   2   2       28.82       30.02      3.30 o
 -10   2   2       40.94       40.99      3.52 o
  -9   2   2       31.35       30.80      2.87 o
  -8   2   2        7.78        7.28      1.47 o
  -7   2   2      667.91      716.11     12.63 o
  -6   2   2       13.15       11.09      0.97 o
  -5   2   2      925.33      921.79     46.91 o
  -4   2   2     1064.08     1028.68     24.37 o
  -3   2   2      640.69      601.81      5.90 o
  -2   2   2     4238.24     3971.41     39.43 o
  -1   2   2      886.95      676.35     83.24 o
   0   2   2     1182.61     1097.81     13.68 o
   1   2   2       64.67       66.37      2.26 o
   2   2   2      805.47      852.71      7.64 o
   3   2   2      107.05      106.40      2.83 o
   4   2   2      180.24      189.76      4.03 o
   5   2   2      820.95      877.21     12.25 o
   6   2   2       51.11       41.90      2.90 o
   7   2   2       15.86       15.75      2.35 o
   8   2   2      698.72      685.79     12.32 o
   9   2   2       19.40       23.34      3.17 o
  10   2   2        0.31        1.15      1.59 o
  11   2   2       11.14       12.31      3.32 o
 -13   3   2       62.17       62.99      4.55 o
 -12   3   2        3.35        2.34      1.50 o
 -11   3   2      220.50      218.25      7.10 o
 -10   3   2        1.90        1.42      1.31 o
  -9   3   2       48.48       45.96      3.26 o
  -8   3   2       31.50       44.12      2.61 o
  -7   3   2        2.24        3.40      1.19 o
  -6   3   2      165.91      167.08      3.08 o
  -5   3   2       52.01       68.93      1.46 o
  -4   3   2     2066.73     2208.04     36.52 o
  -3   3   2      149.35      128.95      3.25 o
  -2   3   2     1851.89     1779.69     16.59 o
  -1   3   2     1923.30     1815.55     39.37 o
   0   3   2     1304.62     1241.92     11.70 o
   1   3   2      319.77      316.96      5.07 o
   2   3   2      591.57      584.54     15.75 o
   3   3   2       65.32       65.67      2.34 o
   4   3   2       23.76       25.29      1.88 o
   5   3   2     1487.94     1504.42     31.20 o
   6   3   2       95.56       99.21      3.56 o
   7   3   2       14.86       20.53      2.62 o
   8   3   2      689.14      703.69     14.72 o
   9   3   2        1.47        1.52      1.58 o
  10   3   2       16.81       16.06      3.33 o
  11   3   2        5.44        4.50      2.53 o
 -12   4   2        5.65        4.66      1.72 o
 -11   4   2      112.19      120.60      5.68 o
 -10   4   2       81.05       87.49      4.02 o
  -9   4   2       85.35       88.93      3.68 o
  -8   4   2      108.28       99.90      3.31 o
  -7   4   2      508.96      495.42      7.00 o
  -6   4   2      126.02      131.61      2.30 o
  -5   4   2      151.81      148.90      1.97 o
  -4   4   2     3026.76     2860.52     35.64 o
  -3   4   2      625.51      637.03      7.24 o
  -2   4   2     2516.42     2466.14     40.16 o
  -1   4   2      321.86      308.27      5.91 o
   0   4   2      554.06      533.32      6.19 o
   1   4   2       11.22       10.60      1.17 o
   2   4   2     1502.58     1506.49     17.85 o
   3   4   2      180.14      198.39      5.10 o
   4   4   2      178.66      146.82      3.79 o
   5   4   2      115.27       98.82      3.40 o
   6   4   2     1109.27     1133.93     17.42 o
   7   4   2      222.86      230.54      7.22 o
   8   4   2      163.73      156.00      7.03 o
   9   4   2      276.68      265.22     11.29 o
  10   4   2      175.88      195.43     10.36 o
  11   4   2       71.56       79.02      8.38 o
 -12   5   2        8.77        8.06      2.45 o
 -11   5   2        0.13        1.43      1.33 o
 -10   5   2      329.84      319.95     11.30 o
  -9   5   2       76.64       70.66      3.32 o
  -8   5   2        1.93        2.62      1.03 o
  -7   5   2       16.27       14.32      1.32 o
  -6   5   2       34.38       36.66      1.47 o
  -5   5   2       56.27       55.85      1.43 o
  -4   5   2     2511.75     2314.19     16.05 o
  -3   5   2        5.87        4.82      0.49 o
  -2   5   2       34.47       30.55      0.98 o
  -1   5   2     1451.66     1551.64     31.50 o
   0   5   2      386.42      367.11      4.40 o
   1   5   2      888.86      875.40     16.10 o
   2   5   2      649.02      668.75     14.62 o
   3   5   2      116.01      127.43      3.44 o
   4   5   2       91.00       85.82      3.06 o
   5   5   2      605.59      571.77      9.02 o
   6   5   2      198.49      193.14      5.78 o
   7   5   2       13.66       10.63      2.85 o
   8   5   2      104.63      104.40      6.91 o
   9   5   2       12.98       13.69      3.54 o
  10   5   2       33.22       37.54      5.63 o
  11   5   2       38.65       43.40      6.34 o
 -12   6   2        0.42        0.77      1.66 o
 -11   6   2       30.38       30.58      3.55 o
 -10   6   2       79.52       71.17      4.29 o
  -9   6   2       65.03       62.32      3.49 o
  -8   6   2       95.16       80.13      3.40 o
  -7   6   2      174.00      176.38      3.50 o
  -6   6   2      373.53      382.31      4.24 o
  -5   6   2      136.96      152.81      2.40 o
  -4   6   2     3093.49     3175.19     39.19 o
  -3   6   2        0.07        0.33      0.34 o
  -2   6   2      117.22      122.40      3.20 o
  -1   6   2       44.88       52.12      1.48 o
   0   6   2      641.36      670.67      9.63 o
   1   6   2     2086.83     2173.12     13.56 o
   2   6   2      529.12      500.90      7.85 o
   3   6   2      104.32      108.13      3.59 o
   4   6   2       16.52       15.78      2.10 o
   5   6   2      126.80      123.32      4.83 o
   6   6   2      355.75      342.24      8.68 o
   7   6   2       41.53       40.03      4.95 o
   8   6   2        4.68        4.98      2.35 o
   9   6   2       66.57       66.21      6.41 o
  10   6   2       44.40       50.53      6.40 o
 -11   7   2        0.81       -0.04      1.50 o
 -10   7   2        4.68        3.42      1.69 o
  -9   7   2       24.39       19.56      2.63 o
  -8   7   2      135.30      113.48      4.54 o
  -7   7   2        3.86        4.92      1.02 o
  -6   7   2      143.35      137.58      3.07 o
  -5   7   2      493.47      537.91      5.68 o
  -4   7   2       16.64       13.53      0.92 o
  -3   7   2      303.64      298.11      4.14 o
  -2   7   2       10.19        9.83      0.82 o
  -1   7   2       38.15       45.72      1.70 o
   0   7   2      164.25      153.04      3.12 o
   1   7   2        2.39        4.01      0.94 o
   2   7   2      232.84      233.05      4.80 o
   3   7   2       52.50       49.35      3.24 o
   4   7   2      269.62      255.03      6.70 o
   5   7   2       28.33       26.11      2.85 o
   6   7   2       35.35       31.33      3.24 o
   7   7   2        1.52        0.38      1.63 o
   8   7   2       20.18       20.43      3.92 o
   9   7   2        3.90        5.42      2.89 o
  10   7   2        1.85        2.00      2.44 o
 -11   8   2       32.80       31.49      3.63 o
 -10   8   2       10.68        6.71      1.94 o
  -9   8   2       35.66       30.07      2.88 o
  -8   8   2       23.46       16.23      2.19 o
  -7   8   2      147.74      144.88      6.23 o
  -6   8   2       44.07       42.89      2.01 o
  -5   8   2      539.84      536.47     11.17 o
  -4   8   2       43.82       36.49      1.73 o
  -3   8   2       52.90       52.20      2.30 o
  -2   8   2      155.82      148.99      3.24 o
  -1   8   2        6.34        6.34      1.15 o
   0   8   2      354.78      368.35      7.31 o
   1   8   2      445.17      448.21      8.93 o
   2   8   2      951.04      919.11     13.48 o
   3   8   2       15.19       16.92      2.31 o
   4   8   2        4.03        3.69      1.42 o
   5   8   2      223.29      206.18      6.59 o
   6   8   2        2.80        3.14      1.77 o
   7   8   2        1.09        1.30      1.87 o
   8   8   2       16.77       17.85      3.80 o
   9   8   2       62.66       72.08      6.77 o
 -10   9   2      111.38      119.40      7.78 o
  -9   9   2        2.49        3.91      1.44 o
  -8   9   2       12.16       10.25      1.77 o
  -7   9   2        8.88       10.76      1.78 o
  -6   9   2       25.55       27.28      1.86 o
  -5   9   2       47.11       39.35      2.12 o
  -4   9   2        6.90        3.56      1.22 o
  -3   9   2       15.87       15.27      1.91 o
  -2   9   2        0.21        0.33      0.93 o
  -1   9   2      111.50       99.20      4.08 o
   0   9   2        7.68        7.38      1.63 o
   1   9   2      246.32      231.66      6.41 o
   2   9   2      157.75      151.34      5.40 o
   3   9   2      108.99      117.90      6.76 o
   4   9   2        3.02        2.67      1.40 o
   5   9   2        8.70        6.73      1.86 o
   6   9   2        6.08        3.65      1.65 o
   7   9   2       41.80       38.72      5.12 o
   8   9   2       26.15       32.79      4.99 o
   9   9   2       16.28       19.28      4.89 o
  -9  10   2        0.02       -1.33      2.18 o
  -8  10   2       47.36       48.09      5.69 o
  -7  10   2       94.24      100.17      6.92 o
  -6  10   2       29.44       25.92      2.80 o
  -5  10   2       50.16       45.98      2.95 o
  -4  10   2        2.57        3.33      1.31 o
  -3  10   2        7.42        5.52      1.43 o
  -2  10   2       52.16       61.60      3.65 o
  -1  10   2      370.86      361.73      8.05 o
   0  10   2       11.11       11.73      2.03 o
   1  10   2       36.70       38.16      3.42 o
   2  10   2      273.78      278.19      7.59 o
   3  10   2        0.03       -0.06      1.21 o
   4  10   2        9.09       10.65      2.22 o
   5  10   2        4.38        3.38      1.63 o
   6  10   2        7.08        7.76      2.43 o
   7  10   2        0.57        3.13      2.21 o
   8  10   2        7.31       11.55      3.43 o
  -8  11   2        5.32        4.08      2.94 o
  -7  11   2       39.76       40.38      3.10 o
  -6  11   2       50.51       55.44      3.66 o
  -5  11   2      181.70      177.71      5.55 o
  -4  11   2       39.56       50.99      3.84 o
  -3  11   2      150.33      143.61      5.32 o
  -2  11   2      406.80      427.24     14.94 o
  -1  11   2      283.39      289.97      7.69 o
   0  11   2        1.20        1.11      1.32 o
   1  11   2       83.50       80.37      4.42 o
   2  11   2       26.90       22.52      2.95 o
   3  11   2       46.44       48.35      4.18 o
   4  11   2       59.02       65.10      4.72 o
   5  11   2        3.01        1.76      1.66 o
   6  11   2       13.00       13.47      3.06 o
   7  11   2        7.65        7.22      3.05 o
  -7  12   2        0.16        1.23      2.66 o
  -6  12   2        8.88        7.96      2.12 o
  -5  12   2       21.87       18.38      2.73 o
  -4  12   2       43.15       44.54      3.74 o
  -3  12   2       24.98       26.14      3.00 o
  -2  12   2     1130.91     1173.06     15.88 o
  -1  12   2       50.45       51.42      4.24 o
   0  12   2        7.79        7.76      2.08 o
   1  12   2        2.39        4.03      1.75 o
   2  12   2      217.61      221.02      7.56 o
   3  12   2      108.53      111.91      5.79 o
   4  12   2       48.41       47.48      4.48 o
   5  12   2        0.02        0.38      1.49 o
   6  12   2        5.84        4.16      2.34 o
  -6  13   2        5.99        8.11      2.28 o
  -5  13   2        5.95        7.13      2.17 o
  -4  13   2       26.73       30.47      3.34 o
  -3  13   2       38.96       46.59      4.15 o
  -2  13   2       84.52       86.80      5.11 o
  -1  13   2      121.91      118.69      5.71 o
   0  13   2       45.46       51.50      4.57 o
   1  13   2      120.33      120.86      5.92 o
   2  13   2        4.64        5.56      2.08 o
   3  13   2       11.53       10.05      2.56 o
   4  13   2       50.66       59.08      5.14 o
  -3  14   2       14.75       22.52      3.25 o
  -2  14   2      201.03      210.63      7.72 o
  -1  14   2       21.26       25.05      3.49 o
   0  14   2       18.34       19.43      3.27 o
   1  14   2       66.78       70.80      5.60 o
 -13   1   3       12.89       13.94      2.72 o
 -12   1   3        1.88        1.52      1.51 o
 -11   1   3        0.02       -0.34      1.13 o
 -10   1   3        0.93        1.42      1.22 o
  -9   1   3      153.79      163.02      5.18 o
  -8   1   3       27.13       25.05      2.34 o
  -7   1   3      698.50      760.11     16.78 o
  -6   1   3      157.14      161.24      2.80 o
  -5   1   3       90.04       99.06      2.79 o
  -4   1   3       92.18      104.32      1.89 o
  -3   1   3       68.99       61.89      2.42 o
  -2   1   3      240.91      237.84      5.43 o
  -1   1   3      605.60      564.50     15.53 o
   0   1   3      175.84      172.11      3.26 o
   1   1   3      179.46      189.88      3.42 o
   2   1   3       73.12       69.14      2.00 o
   3   1   3     4382.68     4726.25     22.85 o
   4   1   3       12.30       14.98      1.59 o
   5   1   3       36.89       39.30      2.62 o
   6   1   3       17.04       10.03      1.92 o
   7   1   3       47.46       46.10      3.95 o
   8   1   3      131.51      130.02      5.90 o
   9   1   3       72.16       81.07      6.11 o
  10   1   3        7.22        5.63      2.25 o
  11   1   3        0.67        0.72      2.10 o
 -13   2   3        0.05        0.22      1.38 o
 -12   2   3       23.01       23.91      2.79 o
 -11   2   3      140.17      133.21      5.44 o
 -10   2   3        7.55        5.78      1.61 o
  -9   2   3      606.61      595.97     13.23 o
  -8   2   3       13.97       12.98      1.47 o
  -7   2   3     1287.31     1233.01     52.43 o
  -6   2   3        1.80        2.64      0.83 o
  -5   2   3        1.71        1.99      0.46 o
  -4   2   3      261.39      249.69      3.48 o
  -3   2   3      407.27      371.00      4.13 o
  -2   2   3       24.13       18.80      1.72 o
  -1   2   3      507.62      473.80      8.11 o
   0   2   3     3768.81     3634.21     21.87 o
   1   2   3      326.07      336.92      5.35 o
   2   2   3     2937.10     3039.96     40.94 o
   3   2   3      279.71      259.29      4.84 o
   4   2   3     1091.28     1083.02     14.82 o
   5   2   3      413.85      430.35      7.02 o
   6   2   3      207.61      210.66      6.49 o
   7   2   3      217.25      209.48      6.95 o
   8   2   3      380.23      383.17      9.84 o
   9   2   3        8.52        5.87      2.37 o
  10   2   3      112.44      120.75     10.17 o
  11   2   3        6.88        4.55      3.19 o
 -13   3   3       40.52       40.31      3.72 o
 -12   3   3      212.93      201.26      6.39 o
 -11   3   3      100.98      100.69      4.35 o
 -10   3   3       47.52       42.66      3.02 o
  -9   3   3       46.38       46.80      2.79 o
  -8   3   3      231.57      226.04      4.64 o
  -7   3   3        2.78        1.17      0.52 o
  -6   3   3      543.17      533.55      9.28 o
  -5   3   3     1195.08     1204.04     20.81 o
  -4   3   3     1713.99     1762.12     36.38 o
  -3   3   3      441.23      397.76      9.49 o
  -2   3   3        0.75        0.39      0.23 o
  -1   3   3      721.09      815.68     14.26 o
   0   3   3        5.55        4.46      0.72 o
   1   3   3      259.65      261.45      4.25 o
   2   3   3       33.55       33.39      1.92 o
   3   3   3       72.27      105.69      2.93 o
   4   3   3       17.21       20.15      1.89 o
   5   3   3        2.39        2.22      0.95 o
   6   3   3      166.19      159.75      5.21 o
   7   3   3      121.53      110.28      5.20 o
   8   3   3       22.53       22.40      3.48 o
   9   3   3       16.53       16.46      4.02 o
  10   3   3       18.09       19.07      4.39 o
  11   3   3        1.00        1.36      2.64 o
 -13   4   3        7.11        3.10      1.70 o
 -12   4   3       16.27       14.07      2.25 o
 -11   4   3        3.94        2.03      1.31 o
 -10   4   3      247.78      235.04      6.80 o
  -9   4   3       84.56       91.98      3.79 o
  -8   4   3      238.51      239.89      4.25 o
  -7   4   3      182.54      193.72      3.72 o
  -6   4   3     1114.63     1095.45     11.89 o
  -5   4   3      672.10      696.26     14.14 o
  -4   4   3      409.01      400.38      5.91 o
  -3   4   3       24.66       31.68      1.98 o
  -2   4   3      678.99      725.68      6.86 o
  -1   4   3     2522.39     2769.80     49.05 o
   0   4   3        4.97        7.27      0.96 o
   1   4   3      380.28      375.23      5.88 o
   2   4   3       84.46       90.34      2.86 o
   3   4   3      286.33      262.58      7.98 o
   4   4   3        2.65        3.71      1.04 o
   5   4   3       14.25       16.03      2.04 o
   6   4   3      313.56      295.58      7.91 o
   7   4   3       17.35       19.53      3.85 o
   8   4   3       25.51       24.47      4.49 o
   9   4   3       75.21       67.10      7.27 o
  10   4   3        0.79        1.74      2.65 o
 -12   5   3       25.25       27.47      3.19 o
 -11   5   3        5.93        4.42      1.60 o
 -10   5   3      122.23      102.30      4.22 o
  -9   5   3        5.71        7.60      1.49 o
  -8   5   3      132.78      141.82      3.09 o
  -7   5   3      480.51      490.52      7.68 o
  -6   5   3        2.30        2.64      0.75 o
  -5   5   3      179.91      180.90      4.93 o
  -4   5   3     1708.99     1622.30     21.18 o
  -3   5   3     1112.91     1100.61     19.56 o
  -2   5   3      172.43      141.28      4.03 o
  -1   5   3       69.81       89.98      1.90 o
   0   5   3      277.10      274.03      5.80 o
   1   5   3       56.77       49.80      2.20 o
   2   5   3      558.39      523.16      7.56 o
   3   5   3       10.32       12.37      1.87 o
   4   5   3       50.64       48.60      3.30 o
   5   5   3       82.59       82.36      4.21 o
   6   5   3      828.33      786.13     14.76 o
   7   5   3       56.39       66.60      6.45 o
   8   5   3        0.06        1.38      2.11 o
   9   5   3       45.72       43.46      6.10 o
  10   5   3        5.50        3.23      2.95 o
 -12   6   3       69.54       64.21      4.35 o
 -11   6   3       26.26       21.53      2.75 o
 -10   6   3        0.12        1.92      1.17 o
  -9   6   3       16.10       12.14      1.32 o
  -8   6   3        7.43        9.47      1.77 o
  -7   6   3      816.44      789.22      9.74 o
  -6   6   3      208.77      206.42      4.11 o
  -5   6   3      158.09      149.51      4.78 o
  -4   6   3     1264.27     1295.11     18.93 o
  -3   6   3      970.05      995.94     10.68 o
  -2   6   3       86.53       82.61      2.63 o
  -1   6   3       99.51      119.41      2.80 o
   0   6   3      682.84      752.73      9.18 o
   1   6   3      152.88      163.47      4.32 o
   2   6   3      414.00      381.74      6.78 o
   3   6   3      210.64      203.40      5.88 o
   4   6   3      948.12      942.21     14.13 o
   5   6   3      585.58      594.55     10.97 o
   6   6   3      649.89      617.83     11.77 o
   7   6   3      104.45       93.11      6.74 o
   8   6   3       26.02       27.07      4.79 o
   9   6   3       11.23       14.17      3.86 o
  10   6   3        5.89        7.94      3.42 o
 -11   7   3        2.25        2.64      1.44 o
 -10   7   3       53.95       51.22      5.60 o
  -9   7   3       46.10       43.78      4.32 o
  -8   7   3       36.58       34.22      3.37 o
  -7   7   3        0.42        0.03      0.80 o
  -6   7   3      720.73      725.83      7.39 o
  -5   7   3       50.99       47.37      1.88 o
  -4   7   3      104.56      102.28      1.79 o
  -3   7   3      456.99      452.52      7.45 o
  -2   7   3       13.65       10.80      0.99 o
  -1   7   3      590.31      573.18     12.58 o
   0   7   3       75.26       92.24      2.77 o
   1   7   3      114.64      115.19      3.87 o
   2   7   3       46.86       40.47      3.24 o
   3   7   3       43.47       41.12      3.42 o
   4   7   3      198.52      191.89      6.25 o
   5   7   3       41.19       37.53      3.58 o
   6   7   3      422.82      439.11     10.22 o
   7   7   3        2.76        3.41      2.28 o
   8   7   3       23.70       20.52      4.22 o
   9   7   3       28.14       25.08      4.89 o
 -11   8   3        5.50        4.65      3.13 o
 -10   8   3        1.38        0.38      2.18 o
  -9   8   3      104.03      110.32      7.02 o
  -8   8   3      183.93      193.13      8.06 o
  -7   8   3      142.48      148.74      6.45 o
  -6   8   3     1042.19     1045.25     15.56 o
  -5   8   3       54.88       52.79      2.04 o
  -4   8   3       84.25       84.76      2.23 o
  -3   8   3      205.78      203.92      4.10 o
  -2   8   3      182.63      176.93      3.75 o
  -1   8   3      127.11      131.63      4.49 o
   0   8   3      574.46      537.80     11.27 o
   1   8   3      210.22      205.27      6.35 o
   2   8   3        1.03        0.48      1.05 o
   3   8   3      302.02      289.65      7.61 o
   4   8   3      138.87      138.15      5.57 o
   5   8   3       22.05       19.19      2.78 o
   6   8   3        0.29        2.22      1.74 o
   7   8   3        0.15        0.34      1.93 o
   8   8   3        1.35        0.83      2.13 o
   9   8   3       10.32        9.88      3.48 o
 -10   9   3        0.71        2.56      2.37 o
  -9   9   3       30.76       26.66      4.46 o
  -8   9   3       47.26       52.74      5.03 o
  -7   9   3       50.97       43.63      4.36 o
  -6   9   3       21.26       16.70      3.04 o
  -5   9   3       47.90       47.67      2.22 o
  -4   9   3      608.11      645.74     21.23 o
  -3   9   3      127.75      124.86      4.21 o
  -2   9   3      231.63      240.08      5.41 o
  -1   9   3      258.55      255.56      6.49 o
   0   9   3        0.19       -0.46      0.96 o
   1   9   3       34.61       35.22      3.26 o
   2   9   3       67.16       62.21      4.03 o
   3   9   3       35.37       28.36      3.18 o
   4   9   3       14.87       10.76      2.19 o
   5   9   3        0.29       -1.02      1.21 o
   6   9   3      408.86      409.57     11.91 o
   7   9   3      140.02      152.72      9.08 o
   8   9   3       20.38       24.04      4.76 o
  -9  10   3        8.47        9.20      3.13 o
  -8  10   3       60.26       65.07      5.69 o
  -7  10   3      102.77      109.18      6.92 o
  -6  10   3      130.66      128.53      7.40 o
  -5  10   3        1.06        2.37      0.87 o
  -4  10   3      593.87      600.54      9.11 o
  -3  10   3      140.86      143.03      4.90 o
  -2  10   3        4.86        3.28      1.34 o
  -1  10   3       93.85       94.55      4.37 o
   0  10   3      392.98      385.72      8.72 o
   1  10   3       41.18       43.37      3.79 o
   2  10   3       44.27       44.97      3.96 o
   3  10   3       14.84       13.40      2.42 o
   4  10   3        3.02        4.66      1.78 o
   5  10   3       88.05       99.63      5.43 o
   6  10   3      333.78      332.24     11.09 o
   7  10   3        8.23       10.91      3.49 o
  -8  11   3       48.04       70.38      6.36 o
  -7  11   3       24.93       27.79      4.74 o
  -6  11   3        3.95        8.82      3.13 o
  -5  11   3        4.04        4.71      1.73 o
  -4  11   3      322.75      331.05      7.41 o
  -3  11   3       51.68       55.32      3.72 o
  -2  11   3      292.34      279.09      7.42 o
  -1  11   3       95.34       91.73      4.57 o
   0  11   3       18.61       19.23      2.73 o
   1  11   3      140.38      140.38      5.86 o
   2  11   3       46.76       53.31      4.49 o
   3  11   3        1.83        2.11      1.59 o
   4  11   3        0.75       -0.21      1.44 o
   5  11   3      131.86      135.70      6.52 o
   6  11   3       28.99       28.33      4.21 o
  -7  12   3       16.30       20.87      4.55 o
  -6  12   3        6.58        5.22      3.04 o
  -5  12   3        0.48        0.87      1.25 o
  -4  12   3       36.89       35.86      3.26 o
  -3  12   3      214.21      226.15      9.38 o
  -2  12   3       24.35       27.95      3.22 o
  -1  12   3      206.50      206.70      7.04 o
   0  12   3      203.09      203.79     10.90 o
   1  12   3        2.69        4.21      1.78 o
   2  12   3        0.03       -0.36      1.36 o
   3  12   3        0.72       -1.14      1.40 o
   4  12   3       13.29       13.68      2.89 o
   5  12   3        3.23        1.81      1.96 o
  -5  13   3        0.26       -0.83      1.32 o
  -4  13   3        1.87        1.39      1.56 o
  -3  13   3       41.55       49.18      3.98 o
  -2  13   3       75.52       73.01      4.73 o
  -1  13   3       44.22       37.75      3.94 o
   0  13   3        0.03       -0.51      1.46 o
   1  13   3       22.53       23.88      3.36 o
   2  13   3        0.14       -0.78      1.44 o
   3  13   3        0.03        0.99      1.69 o
  -2  14   3        1.25        0.32      1.64 o
  -1  14   3       23.99       28.43      3.69 o
   0  14   3      151.77      167.23      7.19 o
 -13   0   4        0.02        0.62      2.09 o
 -12   0   4       52.07       47.05      5.76 o
 -11   0   4      171.25      182.04      8.78 o
 -10   0   4        8.39        8.97      2.55 o
  -9   0   4      501.53      476.88     22.72 o
  -8   0   4       76.27       87.17      5.06 o
  -7   0   4       27.93       26.43      2.18 o
  -6   0   4      327.22      368.19      8.80 o
  -5   0   4     1119.85     1191.92     20.04 o
  -4   0   4      836.29      797.08     14.31 o
  -3   0   4      120.88      112.43      2.94 o
  -2   0   4      353.70      304.37     15.68 o
  -1   0   4      843.13      807.71     24.01 o
   0   0   4     8587.29     8533.42    209.60 o
   1   0   4     2323.49     2621.05     22.57 o
   2   0   4     1605.54     1645.70     14.40 o
   3   0   4        1.85       -0.21      0.73 o
   4   0   4       52.47       49.77      3.49 o
   5   0   4       27.34       32.35      4.51 o
   6   0   4      220.63      223.21     10.06 o
   7   0   4       44.76       39.64      5.55 o
   8   0   4      292.61      314.29     18.54 o
   9   0   4       81.89       92.11      8.57 o
  10   0   4       40.05       35.86      9.11 o
 -13   1   4       17.10       17.49      2.57 o
 -12   1   4       73.15       74.53      4.15 o
 -11   1   4        4.23        4.04      1.40 o
 -10   1   4       73.61       71.61      3.39 o
  -9   1   4       45.26       47.14      2.73 o
  -8   1   4        2.22        4.11      1.08 o
  -7   1   4      122.61      130.80      2.71 o
  -6   1   4      524.37      542.69      6.02 o
  -5   1   4       60.99       63.07      1.63 o
  -4   1   4      337.02      362.92      6.54 o
  -3   1   4     2353.64     2369.64     34.27 o
  -2   1   4       25.29       25.71      1.21 o
  -1   1   4     1246.62     1276.41      9.95 o
   0   1   4      349.22      369.68      4.95 o
   1   1   4     1686.67     1741.04     25.24 o
   2   1   4       35.34       39.68      1.91 o
   3   1   4      262.71      261.00      4.46 o
   4   1   4       16.26       17.85      1.71 o
   5   1   4      248.48      242.56      6.21 o
   6   1   4      601.92      576.93     15.64 o
   7   1   4       41.08       38.79      3.85 o
   8   1   4      103.20      104.78      6.52 o
   9   1   4       11.95       13.56      3.34 o
  10   1   4       98.92      108.24      8.98 o
 -13   2   4        0.00        0.05      1.31 o
 -12   2   4      124.18      129.12      5.05 o
 -11   2   4        3.98        4.06      1.42 o
 -10   2   4       29.52       33.67      2.73 o
  -9   2   4      520.55      513.55     20.66 o
  -8   2   4        0.08       -0.03      0.60 o
  -7   2   4       34.72       34.74      1.47 o
  -6   2   4        0.32        0.16      0.36 o
  -5   2   4      416.83      412.16     13.11 o
  -4   2   4      371.76      387.25      7.45 o
  -3   2   4      918.90      968.60     20.96 o
  -2   2   4      126.44      135.25      1.98 o
  -1   2   4        0.05        0.69      0.50 o
   0   2   4      443.35      437.44      6.11 o
   1   2   4      504.50      553.30      7.47 o
   2   2   4       14.80       13.89      1.20 o
   3   2   4       10.04       15.66      1.42 o
   4   2   4       12.47        9.78      1.58 o
   5   2   4       54.56       53.12      3.22 o
   6   2   4      131.40      137.48      5.69 o
   7   2   4      160.73      156.60      7.46 o
   8   2   4        6.34        5.91      2.86 o
   9   2   4       23.53       21.27      4.90 o
  10   2   4       84.68      100.25      9.19 o
 -13   3   4        3.52        7.25      2.05 o
 -12   3   4       26.28       20.80      2.75 o
 -11   3   4       28.61       31.28      3.08 o
 -10   3   4        3.25        4.11      1.38 o
  -9   3   4        1.47        1.71      1.08 o
  -8   3   4        1.74        2.21      0.73 o
  -7   3   4       93.43       99.61      2.26 o
  -6   3   4      123.14      117.64      1.91 o
  -5   3   4       47.30       46.83      1.04 o
  -4   3   4       58.52       68.18      1.30 o
  -3   3   4      171.16      211.32      4.67 o
  -2   3   4        0.25        1.42      0.40 o
  -1   3   4        9.16       10.95      0.98 o
   0   3   4      411.13      433.69      6.20 o
   1   3   4      756.29      824.93      7.48 o
   2   3   4        2.70        1.49      0.72 o
   3   3   4       44.09       44.05      2.70 o
   4   3   4        0.32        1.76      0.91 o
   5   3   4       59.50       53.06      3.69 o
   6   3   4      200.06      180.08      9.01 o
   7   3   4       41.51       49.86      6.22 o
   8   3   4       42.75       41.84      6.02 o
   9   3   4       67.76       66.54      7.86 o
  10   3   4       65.54       84.54      9.24 o
 -13   4   4        2.24        0.76      1.45 o
 -12   4   4       43.66       38.44      3.50 o
 -11   4   4       67.61       53.22      3.46 o
 -10   4   4        1.91        3.18      1.30 o
  -9   4   4      848.89      840.00     16.44 o
  -8   4   4       83.08       79.13      2.57 o
  -7   4   4      128.19      125.48      2.64 o
  -6   4   4       30.98       24.20      1.26 o
  -5   4   4      313.60      345.41      9.92 o
  -4   4   4        0.22        0.21      0.65 o
  -3   4   4      556.77      577.47      5.55 o
  -2   4   4      968.46     1019.35     11.98 o
  -1   4   4        0.05       -0.04      0.60 o
   0   4   4     2601.69     2703.30     39.56 o
   1   4   4      209.30      251.20      4.84 o
   2   4   4      872.74      850.24     13.87 o
   3   4   4      874.77      853.09     21.29 o
   4   4   4       15.70       12.42      2.06 o
   5   4   4       29.45       28.50      3.10 o
   6   4   4        0.30        2.28      2.08 o
   7   4   4       90.02       91.82     10.77 o
   8   4   4       40.61       45.02      6.24 o
   9   4   4      140.44      132.16      9.36 o
  10   4   4      139.44      146.99     10.22 o
 -12   5   4        9.82        5.38      1.67 o
 -11   5   4       13.72       14.47      2.04 o
 -10   5   4      131.30      121.32      4.06 o
  -9   5   4       20.35       23.21      2.70 o
  -8   5   4      100.08      102.25      3.33 o
  -7   5   4       68.94       77.47      2.21 o
  -6   5   4      105.60       99.82      5.18 o
  -5   5   4       14.81       19.30      1.90 o
  -4   5   4      178.61      192.52      4.60 o
  -3   5   4       68.04       62.31      1.41 o
  -2   5   4      372.93      424.77      7.19 o
  -1   5   4      795.41      833.96     11.19 o
   0   5   4       33.31       27.19      2.00 o
   1   5   4       11.35       11.72      1.61 o
   2   5   4        9.93        8.11      1.42 o
   3   5   4      171.74      167.74      5.53 o
   4   5   4        5.17        5.34      1.63 o
   5   5   4       43.53       35.09      3.53 o
   6   5   4       21.91       20.95      3.39 o
   7   5   4      163.47      165.44      9.35 o
   8   5   4        2.73        3.84      2.68 o
   9   5   4       24.02       21.49      4.79 o
 -12   6   4        4.22        8.51      1.80 o
 -11   6   4       41.40       40.12      4.25 o
 -10   6   4      137.80      126.82      5.83 o
  -9   6   4      134.85      133.75      5.33 o
  -8   6   4      829.91      856.79     12.44 o
  -7   6   4      557.98      540.01     14.54 o
  -6   6   4     1054.58     1051.89     16.95 o
  -5   6   4        3.14        4.96      1.24 o
  -4   6   4       77.18       81.42      3.27 o
  -3   6   4       72.22       72.03      1.53 o
  -2   6   4      273.43      298.59      5.09 o
  -1   6   4      408.66      422.59      4.59 o
   0   6   4       35.69       33.23      2.30 o
   1   6   4      374.54      356.45      6.73 o
   2   6   4       30.08       28.18      2.80 o
   3   6   4      113.64      109.72      4.72 o
   4   6   4      925.43      931.53     13.87 o
   5   6   4       40.40       38.92      3.74 o
   6   6   4        0.00       -0.23      1.44 o
   7   6   4        0.04        0.20      1.93 o
   8   6   4        0.76        1.38      2.34 o
   9   6   4       97.30       93.98     10.48 o
 -11   7   4        5.17        5.32      2.49 o
 -10   7   4       22.67       26.55      3.71 o
  -9   7   4        1.74        2.03      1.85 o
  -8   7   4       34.60       29.12      2.73 o
  -7   7   4      145.45      149.26      8.89 o
  -6   7   4        1.57        4.36      2.51 o
  -5   7   4       40.89       35.71      1.98 o
  -4   7   4      157.88      153.36      2.58 o
  -3   7   4       47.80       44.54      1.48 o
  -2   7   4       15.59       14.63      2.41 o
  -1   7   4        0.32       -0.19      0.58 o
   0   7   4       23.56       21.98      2.35 o
   1   7   4       19.61       20.15      2.39 o
   2   7   4      100.24       98.11      4.42 o
   3   7   4       29.15       26.34      3.03 o
   4   7   4        0.30        0.32      1.27 o
   5   7   4      256.64      259.84      8.04 o
   6   7   4        5.50        8.92      2.59 o
   7   7   4       36.98       40.82      6.88 o
   8   7   4        0.10        0.00      2.21 o
   9   7   4        0.03        0.40      2.41 o
 -11   8   4        0.07        1.33      2.28 o
 -10   8   4       32.05       35.76      4.36 o
  -9   8   4       42.63       41.36      4.08 o
  -8   8   4       16.77       20.58      2.85 o
  -7   8   4        7.72        9.30      1.80 o
  -6   8   4     1094.72     1042.78     12.81 o
  -5   8   4     1852.95     1877.80     36.78 o
  -4   8   4      165.11      168.73      2.84 o
  -3   8   4      462.42      500.05     15.17 o
  -2   8   4       35.28       40.76      1.99 o
  -1   8   4        7.53        7.83      1.58 o
   0   8   4       12.63       10.92      1.89 o
   1   8   4       14.28       14.49      2.20 o
   2   8   4      144.59      134.94      5.39 o
   3   8   4      381.25      381.14      9.16 o
   4   8   4     2417.02     2438.63     26.28 o
   5   8   4        5.13        2.83      1.67 o
   6   8   4      137.73      143.05      7.46 o
   7   8   4       60.13       68.00      7.58 o
   8   8   4        7.84        7.73      3.35 o
 -10   9   4       22.43       25.71      4.17 o
  -9   9   4       12.81       15.37      3.04 o
  -7   9   4        0.91        0.47      1.42 o
  -6   9   4        6.95        6.36      1.99 o
  -5   9   4        5.08        6.61      1.95 o
  -4   9   4      560.65      568.36      7.32 o
  -3   9   4      354.22      354.54      6.98 o
  -2   9   4      197.14      197.52      6.53 o
  -1   9   4       75.08       70.50      3.68 o
   0   9   4       41.19       46.78      3.68 o
   1   9   4       85.30       78.70      4.21 o
   2   9   4       73.64       74.95      4.32 o
   3   9   4       53.20       52.95      4.44 o
   4   9   4      255.73      253.92      8.45 o
   5   9   4       44.79       43.53      4.34 o
   6   9   4      245.39      245.51      9.86 o
   7   9   4      103.90      107.42      8.27 o
  -9  10   4       10.93       10.72      2.94 o
  -8  10   4      219.10      216.94      8.35 o
  -7  10   4        0.02        0.38      1.71 o
  -6  10   4       27.21       27.13      3.98 o
  -5  10   4      313.42      321.48     11.19 o
  -4  10   4      261.20      269.82      6.01 o
  -3  10   4       71.60       74.24      4.48 o
  -2  10   4       71.08       65.66      3.73 o
  -1  10   4       19.11       19.09      2.52 o
   0  10   4       73.94       68.95      4.28 o
   1  10   4       95.54       95.50      4.84 o
   2  10   4       36.81       39.71      3.89 o
   3  10   4       21.53       22.48      3.19 o
   4  10   4       98.44      102.42      5.54 o
   5  10   4       13.01       13.82      2.87 o
   6  10   4      222.96      218.96      9.72 o
  -8  11   4      119.67      121.13      7.21 o
  -7  11   4        1.43        4.74      2.47 o
  -6  11   4       16.78       16.41      3.60 o
  -5  11   4        1.47        1.04      2.09 o
  -4  11   4        5.95        4.32      1.53 o
  -3  11   4      191.25      190.84      5.98 o
  -2  11   4        6.59        4.82      1.69 o
  -1  11   4        5.72        6.18      1.81 o
   0  11   4       40.00       35.57      3.62 o
   1  11   4       21.60       22.83      3.15 o
   2  11   4        0.15        0.97      1.49 o
   3  11   4       59.93       63.91      5.17 o
   4  11   4      135.86      132.24      6.47 o
   5  11   4       96.14      113.00      6.29 o
  -7  12   4       32.06       31.30      5.22 o
  -6  12   4        6.19        5.98      3.04 o
  -5  12   4        1.44        1.52      2.37 o
  -4  12   4       36.61       37.00      3.29 o
  -3  12   4       22.50       26.65      3.06 o
  -2  12   4       85.53       85.58      4.72 o
  -1  12   4       27.62       30.53      3.48 o
   0  12   4        5.40        5.15      1.95 o
   1  12   4       44.68       42.05      4.21 o
   2  12   4        1.37        2.10      1.80 o
   3  12   4        8.62       13.02      2.79 o
   4  12   4        6.45        5.56      2.25 o
  -5  13   4        0.55        1.23      2.66 o
  -4  13   4       27.47       29.53      3.37 o
  -3  13   4       25.29       18.79      3.10 o
  -2  13   4       37.91       36.87      3.87 o
  -1  13   4       69.22       79.92      5.20 o
   0  13   4        1.55        1.32      1.71 o
   1  13   4        8.11        8.56      2.46 o
   2  13   4        0.12        0.98      1.84 o
 -13   1   5        3.23        4.19      1.67 o
 -12   1   5        4.73        4.44      1.50 o
 -11   1   5       63.37       66.19      3.77 o
 -10   1   5       24.43       23.93      2.31 o
  -9   1   5       21.76       23.36      2.13 o
  -8   1   5       16.03       16.62      1.95 o
  -7   1   5      341.98      314.89      4.93 o
  -6   1   5      658.52      676.33      8.21 o
  -5   1   5     1109.37     1152.25     12.90 o
  -4   1   5      159.96      187.75      2.60 o
  -3   1   5      102.84      111.78      2.35 o
  -2   1   5      840.98      913.45      8.11 o
  -1   1   5       17.14       16.95      1.38 o
   0   1   5      120.18      123.70      3.47 o
   1   1   5       18.81       31.99      1.87 o
   2   1   5       96.95       91.12      2.79 o
   3   1   5      150.44      164.80      3.88 o
   4   1   5      377.94      337.31      6.28 o
   5   1   5       52.41       67.90      5.34 o
   6   1   5      179.99      174.42      7.85 o
   7   1   5      287.78      261.90     12.23 o
   8   1   5        1.78        0.95      3.51 o
   9   1   5       19.79       27.03      7.97 o
 -13   2   5       47.09       44.26      4.05 o
 -12   2   5       98.82       92.59      4.61 o
 -11   2   5       85.48       79.76      4.19 o
 -10   2   5       67.37       67.70      3.54 o
  -9   2   5       97.06      100.10      3.94 o
  -8   2   5       91.27      100.31      3.65 o
  -7   2   5      444.81      473.26      8.54 o
  -6   2   5      148.28      162.51      2.71 o
  -5   2   5       23.01       26.58      1.19 o
  -4   2   5        4.73        5.65      0.65 o
  -3   2   5        5.35        4.08      0.62 o
  -2   2   5     2838.24     2887.35     45.49 o
  -1   2   5      219.72      215.70      3.87 o
   0   2   5      211.90      229.98      4.50 o
   1   2   5      165.04      167.94      3.78 o
   2   2   5      413.61      387.34      5.25 o
   3   2   5      417.95      402.49      6.47 o
   4   2   5        1.05        0.75      1.33 o
   5   2   5        8.69        8.12      2.33 o
   6   2   5      231.07      221.71     10.66 o
   7   2   5      480.15      448.63     28.32 o
   8   2   5      120.19      107.14      8.54 o
   9   2   5        0.20       -1.71      3.51 o
 -13   3   5        0.51        0.78      1.42 o
 -12   3   5       54.96       57.25      3.85 o
 -11   3   5       15.06       13.69      2.12 o
 -10   3   5      117.19      127.56      4.56 o
  -9   3   5       55.48       56.40      3.04 o
  -8   3   5       37.15       36.55      1.96 o
  -7   3   5       36.84       35.69      1.66 o
  -6   3   5      194.17      214.54      3.65 o
  -5   3   5      264.49      266.65      5.57 o
  -4   3   5      476.64      544.14      6.92 o
  -3   3   5      877.01      896.40     11.79 o
  -2   3   5      158.24      135.45      2.31 o
  -1   3   5      555.84      629.77      7.23 o
   0   3   5       52.91       47.64      1.96 o
   1   3   5     1317.97     1398.97     24.65 o
   2   3   5        5.22        6.00      1.13 o
   3   3   5      201.31      193.57      7.08 o
   4   3   5      724.10      710.13     16.27 o
   5   3   5      479.80      459.64     10.34 o
   6   3   5      145.30      140.35     10.43 o
   7   3   5       62.49       58.85      7.21 o
   8   3   5        0.01        0.11      2.25 o
   9   3   5       28.86       33.26      6.15 o
 -13   4   5       18.50       18.67      2.66 o
 -12   4   5       47.58       43.26      3.35 o
 -11   4   5      176.22      179.77      5.81 o
 -10   4   5       54.52       56.47      3.04 o
  -9   4   5       88.86       89.37      2.59 o
  -8   4   5      591.45      623.81     15.79 o
  -7   4   5        8.52        8.39      1.14 o
  -6   4   5       26.38       26.94      1.49 o
  -5   4   5        0.04        0.39      0.34 o
  -4   4   5      113.54      124.66      2.10 o
  -3   4   5        6.55        9.52      0.69 o
  -2   4   5       20.27       20.99      1.18 o
  -1   4   5      197.66      201.31      3.42 o
   0   4   5       24.23       23.68      1.81 o
   1   4   5        0.00       -0.42      0.62 o
   2   4   5      606.51      646.92     15.13 o
   3   4   5      417.32      419.00     10.52 o
   4   4   5      511.84      517.67     10.56 o
   5   4   5       20.24       23.50      3.06 o
   6   4   5       69.42       62.91      7.07 o
   7   4   5       76.42       71.82      7.85 o
   8   4   5       59.14       72.81      8.31 o
   9   4   5        5.49        3.35      3.11 o
 -12   5   5        8.36        5.55      1.52 o
 -11   5   5      124.46      126.78      6.97 o
 -10   5   5       24.05       27.35      3.26 o
  -9   5   5       33.49       28.42      2.85 o
  -8   5   5       85.51       86.19      2.90 o
  -7   5   5      108.96      114.25      3.13 o
  -6   5   5       91.25       88.60      4.35 o
  -5   5   5      195.28      201.10      3.94 o
  -4   5   5       15.95       20.50      0.96 o
  -3   5   5        3.70        3.34      0.56 o
  -2   5   5      548.15      557.64      5.23 o
  -1   5   5      271.90      271.45      4.39 o
   0   5   5      200.61      202.49      4.33 o
   1   5   5       13.03       17.38      2.27 o
   2   5   5      227.25      208.63      7.33 o
   3   5   5       37.17       34.65      3.41 o
   4   5   5      878.42      864.17     13.90 o
   5   5   5      124.05      123.42      5.71 o
   6   5   5       14.53       13.04      3.76 o
   7   5   5       77.89       91.08      8.20 o
   8   5   5      134.65      158.84     21.53 o
   9   5   5        1.91        2.57      2.90 o
 -12   6   5        0.29        1.44      1.81 o
 -11   6   5       39.21       35.09      3.96 o
 -10   6   5        8.94       11.13      2.21 o
  -9   6   5       51.66       43.07      3.22 o
  -8   6   5       27.46       24.68      4.63 o
  -7   6   5      424.62      419.72     11.45 o
  -6   6   5      227.29      236.52      7.26 o
  -5   6   5     1516.36     1692.22     96.59 o
  -4   6   5       36.87       36.31      1.23 o
  -3   6   5       27.51       23.36      1.94 o
  -2   6   5      183.68      187.11      3.07 o
  -1   6   5      142.16      156.98      4.12 o
   0   6   5        9.43       13.04      2.05 o
   1   6   5      185.25      187.72      6.94 o
   2   6   5      678.46      675.87     14.60 o
   3   6   5      336.69      328.14      8.47 o
   4   6   5      182.29      184.46      6.80 o
   5   6   5      171.98      174.56      6.90 o
   6   6   5       25.48       31.46      5.40 o
   7   6   5       34.67       35.26      5.81 o
   8   6   5       21.84       23.48      5.13 o
 -11   7   5       24.39       20.64      3.51 o
 -10   7   5       48.48       51.10      4.20 o
  -9   7   5       10.55        8.69      1.91 o
  -8   7   5        0.00        0.85      2.85 o
  -7   7   5      269.62      264.22     12.33 o
  -6   7   5      972.34      995.45     33.72 o
  -5   7   5      293.35      301.43     11.87 o
  -4   7   5      128.94      130.49      2.38 o
  -3   7   5       81.04       89.46      2.59 o
  -2   7   5        1.00        0.55      0.73 o
  -1   7   5       50.86       47.62      3.79 o
   0   7   5       14.97       15.76      2.24 o
   1   7   5       21.51       22.32      2.72 o
   2   7   5        2.34        3.51      1.51 o
   3   7   5        8.29        5.30      1.84 o
   4   7   5      478.46      488.70     11.07 o
   5   7   5      371.18      360.12      9.98 o
   6   7   5       19.28       16.33      3.41 o
   7   7   5       24.88       25.32      5.12 o
   8   7   5       50.16       52.51      7.47 o
 -11   8   5        0.89        1.33      1.99 o
 -10   8   5      166.47      157.28      6.92 o
  -6   8   5      109.82      105.01      4.17 o
  -5   8   5      120.11      117.91      5.41 o
  -4   8   5        0.86        0.35      0.67 o
  -3   8   5       36.66       37.71      2.56 o
  -2   8   5      189.38      166.41      5.18 o
  -1   8   5       48.06       46.65      3.39 o
   0   8   5       10.75       10.55      1.95 o
   1   8   5       95.66       94.28      4.60 o
   2   8   5      292.72      296.47      8.24 o
   3   8   5      108.20      100.97      5.24 o
   4   8   5      415.82      406.16     10.46 o
   5   8   5        9.37        9.96      2.54 o
   6   8   5        4.96        2.67      2.23 o
   7   8   5      117.22      122.10      9.15 o
 -10   9   5      150.15      157.37      6.64 o
  -6   9   5       36.34       35.67      3.32 o
  -5   9   5      303.99      298.05      9.58 o
  -4   9   5       17.92       16.11      1.53 o
  -3   9   5      155.01      152.85      4.86 o
  -2   9   5      300.74      284.31     11.99 o
  -1   9   5      187.99      170.72      5.80 o
   0   9   5       17.50       17.32      2.52 o
   1   9   5       26.47       26.04      3.10 o
   2   9   5       89.96       88.51      4.90 o
   3   9   5      134.42      137.75      6.25 o
   4   9   5      393.34      381.28     10.48 o
   5   9   5      102.35       99.62      5.79 o
   6   9   5        0.18        0.42      1.94 o
  -7  10   5      242.07      247.11      7.97 o
  -6  10   5       37.08       38.42      3.98 o
  -5  10   5      229.43      219.50      9.30 o
  -4  10   5       13.75       11.95      2.00 o
  -3  10   5        9.98        9.38      1.83 o
  -2  10   5        5.21        4.95      1.60 o
  -1  10   5        9.37        7.47      1.88 o
   0  10   5        0.13       -0.52      1.19 o
   1  10   5       46.42       47.07      4.27 o
   2  10   5      792.09      792.04     22.21 o
   3  10   5        1.33        1.02      1.72 o
   4  10   5        5.07        3.81      2.03 o
   5  10   5       14.67       18.27      3.39 o
  -8  11   5       11.87        5.22      2.18 o
  -7  11   5       99.45       91.63      5.98 o
  -6  11   5       56.87       51.22      5.12 o
  -5  11   5       37.99       36.90      5.31 o
  -4  11   5       10.54        9.65      2.01 o
  -3  11   5       14.95       16.12      2.57 o
  -2  11   5       51.67       50.77      3.92 o
  -1  11   5        6.19        6.55      1.92 o
   0  11   5       20.69       20.53      3.04 o
   1  11   5       74.09       72.09      4.99 o
   2  11   5      436.71      446.47     11.29 o
   3  11   5       58.17       62.75      5.40 o
   4  11   5       48.30       52.18      5.15 o
  -6  12   5        0.12        0.47      1.99 o
  -5  12   5        0.01        0.09      2.18 o
  -4  12   5        5.59        7.77      2.01 o
  -3  12   5        1.51        1.09      1.51 o
  -2  12   5       71.40       79.06      5.04 o
  -1  12   5       21.29       23.98      3.27 o
   0  12   5        0.93        0.32      1.63 o
   1  12   5      176.13      177.31      8.04 o
   2  12   5      115.70      124.28      6.44 o
   3  12   5        9.40       11.56      2.81 o
  -4  13   5        0.37        0.50      1.52 o
  -3  13   5       19.30       20.51      3.17 o
  -2  13   5       29.89       30.54      3.94 o
  -1  13   5       64.02       75.08      5.32 o
   0  13   5        2.72        4.61      2.05 o
 -13   0   6        5.63        4.73      2.72 o
 -12   0   6      253.57      259.96     10.79 o
 -11   0   6      216.74      216.20     13.61 o
 -10   0   6        4.29        3.50      1.98 o
  -9   0   6       52.30       53.24      4.39 o
  -8   0   6       29.93       30.24      4.03 o
  -7   0   6        1.56        4.06      1.61 o
  -6   0   6      273.79      279.21      6.77 o
  -5   0   6      482.03      469.81      7.28 o
  -4   0   6      617.48      680.15     12.16 o
  -3   0   6     1672.01     1648.03     34.37 o
  -2   0   6       15.73       14.59      2.04 o
  -1   0   6     1462.31     1565.14     36.61 o
   0   0   6      495.55      485.29     12.69 o
   1   0   6      488.06      501.52     10.66 o
   2   0   6       36.57       40.10      3.99 o
   3   0   6       46.50       40.23      4.27 o
 -13   1   6       82.66       95.11      5.02 o
 -12   1   6       23.68       22.99      2.88 o
 -11   1   6       25.98       26.18      2.80 o
 -10   1   6       22.40       16.71      2.25 o
  -9   1   6       26.75       25.73      2.54 o
  -8   1   6       79.47       76.68      3.41 o
  -7   1   6       47.96       53.47      2.78 o
  -6   1   6        0.05        0.06      0.55 o
  -5   1   6       10.90       11.77      1.01 o
  -4   1   6       82.45       78.14      2.05 o
  -3   1   6        7.88        9.84      1.18 o
  -2   1   6       88.58      101.14      3.02 o
  -1   1   6        0.00        0.16      0.62 o
   0   1   6       12.87       12.65      1.41 o
   1   1   6       45.83       44.71      2.80 o
   2   1   6      131.97      124.15      4.06 o
   3   1   6      199.13      205.18      5.43 o
   4   1   6       82.58       90.82      5.63 o
   5   1   6        1.94        0.85      3.13 o
   6   1   6       93.09      101.02     11.29 o
 -13   2   6        8.16        8.09      2.08 o
 -12   2   6       56.66       55.61      3.98 o
 -11   2   6       11.07       12.83      2.13 o
 -10   2   6      115.22      118.27      4.53 o
  -9   2   6       58.23       61.68      3.19 o
  -8   2   6       49.26       48.76      2.87 o
  -7   2   6       12.34        9.92      1.30 o
  -6   2   6       90.25       78.95     13.35 o
  -5   2   6       61.62       69.92      1.75 o
  -4   2   6      874.68      898.72      9.70 o
  -3   2   6        2.36        3.32      0.63 o
  -2   2   6      196.58      193.25      3.60 o
  -1   2   6       80.35       95.28      2.93 o
   0   2   6      324.26      319.50      5.42 o
   1   2   6       70.84       70.80      3.06 o
   2   2   6       18.79       19.24      1.89 o
   3   2   6       20.70       23.25      2.56 o
   4   2   6      141.30      135.86      5.89 o
   5   2   6      528.56      496.91     16.06 o
   6   2   6       24.79       18.12      6.26 o
   7   2   6        7.65        8.73      5.12 o
 -13   3   6        0.03       -0.10      1.19 o
 -12   3   6        5.51        5.49      1.51 o
 -11   3   6        0.02       -0.23      0.96 o
 -10   3   6       43.11       37.11      2.80 o
  -9   3   6        0.59        1.01      1.00 o
  -8   3   6       21.70       21.87      1.76 o
  -7   3   6      619.18      644.39      6.87 o
  -6   3   6      166.92      176.60      3.45 o
  -5   3   6      148.93      151.37      2.84 o
  -4   3   6       90.91       90.54      2.74 o
  -3   3   6       19.75       19.74      1.23 o
  -2   3   6       58.70       57.99      1.95 o
  -1   3   6      189.60      203.83      4.85 o
   0   3   6        4.13        3.89      1.01 o
   1   3   6       45.97       48.39      2.63 o
   2   3   6     1268.63     1220.01     13.44 o
   3   3   6       15.12       18.90      3.14 o
   4   3   6       34.95       28.25      3.84 o
   5   3   6        1.17        5.46      2.28 o
   6   3   6       11.64       13.88      4.09 o
   7   3   6        0.55        1.99      3.60 o
   8   3   6        0.17        1.90      3.89 o
 -12   4   6       16.70       18.75      2.31 o
 -11   4   6       23.70       22.83      2.30 o
 -10   4   6        7.17        8.96      1.63 o
  -9   4   6      239.86      240.52      5.53 o
  -8   4   6      310.13      325.58     10.76 o
  -7   4   6      978.79      988.05      9.02 o
  -6   4   6        3.67        3.64      0.66 o
  -5   4   6       12.46       12.38      1.00 o
  -4   4   6        0.49        0.70      0.54 o
  -3   4   6      511.26      504.92      5.45 o
  -2   4   6      247.02      229.90      4.23 o
  -1   4   6        7.42        8.92      1.18 o
   0   4   6      283.90      287.40      5.00 o
   1   4   6      129.07      134.07      4.27 o
   2   4   6      821.29      829.41     21.14 o
   3   4   6      139.58      134.84      6.60 o
   4   4   6       16.40       17.91      3.21 o
   5   4   6      136.23      133.92      8.65 o
   6   4   6       22.95       30.18      5.44 o
   7   4   6       13.86       19.71      4.74 o
   8   4   6        7.69        7.49      5.22 o
 -12   5   6       46.90       54.29      4.82 o
 -11   5   6       47.27       45.86      4.20 o
 -10   5   6        0.53       -0.04      1.34 o
  -9   5   6      106.21      107.22     16.32 o
  -8   5   6      344.83      343.40      7.08 o
  -7   5   6      428.20      426.84      9.06 o
  -6   5   6       37.72       42.62      2.04 o
  -5   5   6      109.82      120.43      2.24 o
  -4   5   6       39.49       36.85      1.76 o
  -3   5   6        6.98        8.50      1.11 o
  -2   5   6        4.03        5.55      1.08 o
  -1   5   6      169.56      187.97      4.37 o
   0   5   6        9.20       13.70      1.76 o
   1   5   6        9.48       13.34      2.64 o
   2   5   6      345.13      353.47     17.36 o
   3   5   6      372.80      364.63     10.81 o
   4   5   6       98.80       97.58      5.26 o
   5   5   6      198.87      208.77      9.05 o
   6   5   6      115.48      111.62      8.59 o
   7   5   6       85.99       94.24      8.92 o
   8   5   6       29.63       35.05      6.50 o
 -12   6   6        0.58       -1.11      1.58 o
 -11   6   6       19.18       19.19      3.00 o
 -10   6   6      338.03      344.56     11.98 o
  -9   6   6       61.95       70.74      7.81 o
  -8   6   6       75.19       80.32      3.61 o
  -7   6   6      434.84      457.57     14.96 o
  -6   6   6       11.09       10.38      1.14 o
  -5   6   6        4.39        3.01      0.89 o
  -4   6   6      513.82      487.41      5.64 o
  -3   6   6       88.60       90.81      2.66 o
  -2   6   6        3.60        3.51      1.07 o
  -1   6   6       13.14       16.54      2.00 o
   0   6   6      588.44      606.21     12.57 o
   1   6   6      565.41      567.40     24.34 o
   2   6   6     2048.12     2027.49     24.73 o
   3   6   6        1.29        0.84      1.40 o
   4   6   6       10.56       10.56      2.42 o
   5   6   6      182.14      187.66      7.58 o
   6   6   6        2.38        4.78      3.00 o
   7   6   6        8.09        5.80      3.45 o
 -11   7   6        3.62        4.20      2.10 o
 -10   7   6        0.71       -0.37      1.39 o
  -9   7   6        5.78        3.04      4.17 o
  -8   7   6        3.15        2.94      3.32 o
  -7   7   6       14.54       15.56      5.60 o
  -6   7   6       45.25       36.89      3.60 o
  -5   7   6       42.95       36.24      3.00 o
  -4   7   6      587.03      617.69     11.03 o
  -3   7   6       36.44       43.41      2.99 o
  -2   7   6        3.81        3.39      1.25 o
  -1   7   6       14.68       15.40      2.74 o
   0   7   6       37.25       41.31      4.30 o
   1   7   6       47.83       46.59      4.00 o
   2   7   6       63.45       70.83      5.48 o
   3   7   6      104.26      100.11      5.35 o
   4   7   6       33.10       34.08      3.91 o
   5   7   6      132.20      137.11      6.73 o
   6   7   6       83.55      102.30      8.57 o
   7   7   6        0.06       -0.64      2.44 o
  -6   8   6       13.13       12.90      2.09 o
  -5   8   6        0.03        0.09      1.23 o
  -4   8   6       82.42       84.50      2.98 o
  -3   8   6      235.28      222.09      8.11 o
  -2   8   6        8.49        6.22      1.93 o
  -1   8   6       57.03       51.88      3.64 o
   0   8   6      117.95      127.99      5.43 o
   1   8   6      136.30      139.19      5.87 o
   2   8   6       60.50       56.42      4.71 o
   3   8   6        4.86        3.46      1.81 o
   4   8   6      102.70      103.89      5.87 o
   5   8   6       67.58       79.47      6.18 o
   6   8   6       54.08       84.19      9.33 o
  -6   9   6        1.46        3.32      1.71 o
  -5   9   6        3.23        2.75      1.90 o
  -4   9   6      108.41      108.45      4.39 o
  -3   9   6       33.86       28.62      3.36 o
  -2   9   6       55.60       50.84      3.82 o
  -1   9   6       78.54       74.94      4.82 o
   0   9   6        8.22        7.89      2.02 o
   1   9   6        0.33        0.47      1.32 o
   2   9   6       13.70       10.38      2.44 o
   3   9   6        0.00        0.20      1.51 o
   4   9   6       20.70       22.49      3.53 o
   5   9   6       67.60       87.70      6.74 o
  -7  10   6        9.17        9.01      2.28 o
  -6  10   6       34.96       30.64      4.17 o
  -5  10   6       16.12       14.70      3.51 o
  -4  10   6      112.45      113.99      6.55 o
  -3  10   6        5.10        2.86      1.71 o
  -2  10   6        2.74        2.95      1.59 o
  -1  10   6      407.54      395.72      9.57 o
   0  10   6        9.59       12.18      2.46 o
   1  10   6        0.11        0.35      1.41 o
   2  10   6       12.51       13.01      2.76 o
   3  10   6      222.73      230.66      8.64 o
   4  10   6       22.55       22.08      3.56 o
  -7  11   6      105.96       92.20      5.88 o
  -6  11   6        0.32        0.66      1.90 o
  -5  11   6      127.58      131.28      8.44 o
  -4  11   6       65.00       78.03      4.21 o
  -3  11   6      180.01      177.73      7.27 o
  -2  11   6        0.85        0.37      1.51 o
  -1  11   6       61.18       55.42      5.21 o
   0  11   6      169.63      168.41      6.90 o
   1  11   6       18.94       19.50      3.22 o
   2  11   6      149.11      142.05      6.86 o
   3  11   6       47.71       55.23      5.36 o
  -5  12   6       59.92       65.36      6.83 o
  -4  12   6        3.39        1.78      1.53 o
  -3  12   6       45.04       49.23      4.50 o
  -2  12   6       78.27       79.29      5.37 o
  -1  12   6        3.54        4.47      2.26 o
   0  12   6      193.47      192.52      7.66 o
   1  12   6       82.85       91.32      6.31 o
 -13   1   7       10.85       11.69      2.40 o
 -12   1   7        5.87        4.04      1.69 o
 -11   1   7       53.47       55.92      3.77 o
 -10   1   7      130.72      143.35      5.17 o
  -9   1   7      328.52      343.76      7.51 o
  -8   1   7       43.54       46.08      3.15 o
  -7   1   7       70.56       75.52      3.45 o
  -6   1   7      266.59      273.92      9.41 o
  -5   1   7       46.44       50.39      2.85 o
  -4   1   7      140.98      146.58      4.64 o
  -3   1   7       86.19       81.02      3.23 o
  -2   1   7       28.05       26.90      2.35 o
  -1   1   7        0.47        2.35      1.08 o
   0   1   7      583.42      601.95     11.73 o
   1   1   7       46.10       42.93      3.73 o
   2   1   7       51.27       50.16      4.18 o
   3   1   7      158.19      167.70      9.15 o
 -13   2   7       42.51       42.65      3.87 o
 -12   2   7        1.11        1.81      1.47 o
 -11   2   7       35.79       34.78      3.21 o
 -10   2   7      195.89      202.11      5.94 o
  -9   2   7      302.48      270.34      6.51 o
  -8   2   7      214.47      223.65      5.73 o
  -7   2   7      625.65      620.15      9.15 o
  -6   2   7        1.48        1.78      1.01 o
  -5   2   7      835.13      835.68      9.67 o
  -4   2   7       96.11       93.69      3.43 o
  -3   2   7      708.68      773.48      9.61 o
  -2   2   7        0.24        0.15      0.80 o
  -1   2   7        6.02        5.99      1.56 o
   0   2   7     1315.68     1333.07     21.64 o
   1   2   7      313.54      292.77      6.99 o
   2   2   7        0.06        0.99      1.48 o
   3   2   7      781.83      721.90     15.26 o
   4   2   7       55.23       46.92      6.47 o
 -12   3   7       85.26       92.15      4.34 o
 -11   3   7       10.84        9.08      1.80 o
 -10   3   7       42.89       39.13      2.81 o
  -9   3   7      726.32      755.82     12.60 o
  -8   3   7       61.97       59.46      3.06 o
  -7   3   7        1.98        3.42      1.16 o
  -6   3   7        9.51        8.01      1.44 o
  -5   3   7        5.28        4.85      1.14 o
  -4   3   7       88.37       85.65      3.30 o
  -3   3   7      204.46      209.02      5.14 o
  -2   3   7      191.29      175.34      4.91 o
  -1   3   7      163.42      153.69      4.80 o
   0   3   7     1379.09     1436.21     14.79 o
   1   3   7      135.44      142.18      5.03 o
   2   3   7      139.50      129.97      6.44 o
   3   3   7      104.79      115.92     11.19 o
   4   3   7      176.50      149.21     13.28 o
 -12   4   7       65.97       67.92      5.81 o
 -11   4   7        3.42        3.08      1.79 o
 -10   4   7        0.86        0.80      1.46 o
  -9   4   7      100.41      106.87      3.39 o
  -8   4   7        0.50        0.89      0.70 o
  -7   4   7       51.63       50.97      2.14 o
  -6   4   7     1290.44     1297.14     19.85 o
  -5   4   7        1.40        1.50      0.79 o
  -4   4   7       18.76       17.88      1.92 o
  -3   4   7       83.99       84.86      3.55 o
  -2   4   7      221.82      227.04      8.42 o
  -1   4   7      199.38      201.74      5.28 o
   0   4   7      622.29      606.56     11.34 o
   1   4   7        3.49        2.89      1.47 o
   2   4   7       19.41       19.91      4.08 o
   3   4   7     1073.51      997.80     22.86 o
   4   4   7      115.05      109.31      8.27 o
   5   4   7        0.38       -0.09      3.04 o
   6   4   7        7.88        9.01      5.22 o
 -12   5   7        3.70        4.90      3.65 o
 -11   5   7        2.27        1.72      1.64 o
 -10   5   7        5.05        2.75      1.64 o
  -9   5   7        5.70        8.71      1.99 o
  -8   5   7      127.26      126.50      4.99 o
  -7   5   7       43.38       42.41      3.18 o
  -6   5   7        2.54        2.06      0.75 o
  -5   5   7       32.34       35.14      1.94 o
  -4   5   7      220.07      215.00      4.46 o
  -3   5   7       87.39       81.06      3.02 o
  -2   5   7       71.89       74.37      3.79 o
  -1   5   7        3.09        3.57      1.43 o
   0   5   7       62.26       61.87      4.74 o
   1   5   7      121.60      126.22      6.27 o
   2   5   7      186.74      178.93      9.69 o
   3   5   7        3.32        3.76      2.63 o
   4   5   7        6.01        7.09      2.57 o
   5   5   7        0.34        0.37      2.11 o
   6   5   7        2.19        3.89      4.36 o
   7   5   7       27.02       24.85      8.16 o
 -11   6   7        0.00        1.89      1.57 o
 -10   6   7        0.22        0.08      1.27 o
  -9   6   7        5.92        6.58      1.65 o
  -8   6   7       26.93       26.45      2.53 o
  -7   6   7        5.41        4.16      1.43 o
  -6   6   7        3.04        2.55      1.27 o
  -5   6   7      227.86      237.64      5.37 o
  -4   6   7      137.56      139.32      4.49 o
  -3   6   7       69.96       53.19      3.51 o
  -2   6   7        0.87        0.92      1.31 o
  -1   6   7        1.15        1.11      1.54 o
   0   6   7        8.46        8.71      2.25 o
   1   6   7       15.24       22.66      4.29 o
   2   6   7       20.26       17.83      3.27 o
   3   6   7       14.06       16.83      2.94 o
   4   6   7       65.69       76.66      6.89 o
   5   6   7       82.88      108.37      8.85 o
   6   6   7        4.94        9.58      5.60 o
 -11   7   7        0.19        0.60      1.52 o
 -10   7   7       28.35       29.33      3.08 o
  -9   7   7        3.23        1.90      3.79 o
  -8   7   7        8.63       12.33      5.60 o
  -7   7   7       32.32       32.04      2.80 o
  -6   7   7      124.90      111.80     12.62 o
  -5   7   7       19.88       20.11      1.57 o
  -4   7   7       63.93       68.10      4.08 o
  -3   7   7      295.54      249.49     13.85 o
  -2   7   7       17.55       19.89      3.12 o
  -1   7   7        1.36        1.33      2.28 o
   0   7   7      155.98      146.57      9.82 o
   1   7   7      150.65      148.41      8.79 o
   2   7   7      118.38      119.49      5.89 o
   3   7   7       80.05       92.52      5.51 o
   4   7   7      140.57      146.34      7.34 o
   5   7   7        6.15        4.19      3.10 o
   6   7   7       78.74       75.13     12.81 o
  -7   8   7       95.99       90.68      4.65 o
  -6   8   7      127.06      125.40      6.26 o
  -5   8   7      152.20      140.01      7.49 o
  -4   8   7        0.04        0.64      1.17 o
  -3   8   7       86.10       72.37      4.62 o
  -2   8   7       64.84       65.64      6.64 o
  -1   8   7       16.18       17.17      4.55 o
   0   8   7      530.94      513.20     12.62 o
   1   8   7      113.11      112.65      6.46 o
   2   8   7      108.63      109.23      5.83 o
   3   8   7        6.65        6.19      2.27 o
   4   8   7        0.30        0.10      1.66 o
   5   8   7        9.56       12.38      3.56 o
  -7   9   7       24.90       23.44      2.16 o
  -6   9   7       78.28       81.67      5.50 o
  -4   9   7        1.49        2.85      1.90 o
  -3   9   7       37.12       35.22      3.96 o
  -2   9   7      285.53      288.61      9.92 o
  -1   9   7      320.61      327.84     32.30 o
   0   9   7        5.71        8.41      2.49 o
   1   9   7        0.25       -0.01      1.59 o
   2   9   7       12.21       10.74      2.62 o
   3   9   7       15.08       13.63      3.01 o
   4   9   7        4.87        5.06      2.34 o
  -7  10   7       16.70       18.78      3.23 o
  -6  10   7        0.53       -0.19      1.80 o
  -5  10   7      179.73      182.32      9.77 o
  -4  10   7       55.21       60.55      3.96 o
  -3  10   7       31.07       23.61      3.48 o
  -2  10   7        2.58        4.68      2.13 o
  -1  10   7        5.99        3.27      2.14 o
   0  10   7       51.23       52.28      5.33 o
   1  10   7        1.97        2.02      1.95 o
   2  10   7        9.93       12.65      3.28 o
   3  10   7        4.61        5.01      2.37 o
  -6  11   7        1.13        2.37      2.37 o
  -5  11   7        1.05        2.85      2.56 o
  -4  11   7       50.72       52.45      3.77 o
  -3  11   7        3.33        4.23      2.09 o
  -2  11   7       26.87       22.25      3.85 o
  -1  11   7       20.72       16.85      3.78 o
   0  11   7       37.85       38.14      4.81 o
   1  11   7        0.88        0.02      1.82 o
 -12   0   8      247.57      235.33     10.39 o
 -11   0   8      672.99      668.63     16.55 o
 -10   0   8      163.82      167.36      8.21 o
  -9   0   8      989.47      998.73     18.88 o
  -8   0   8       53.86       52.77      4.92 o
  -7   0   8      254.63      249.26      9.15 o
  -6   0   8        7.84        9.30      2.48 o
  -5   0   8      477.94      480.64     12.64 o
  -4   0   8      883.67      885.07     17.24 o
  -3   0   8      202.28      193.15      8.45 o
  -2   0   8     3264.40     3359.37     35.17 o
  -1   0   8     1176.55     1132.64     21.19 o
   0   0   8      631.84      614.79     16.26 o
   1   0   8     1364.23     1305.86     33.06 o
   2   0   8        0.90        2.98      2.37 o
 -12   1   8       71.81       79.51      4.48 o
 -11   1   8        7.73        7.20      1.86 o
 -10   1   8       55.57       53.07      3.76 o
  -9   1   8        0.28       -0.15      1.11 o
  -8   1   8      231.43      232.43      6.36 o
  -7   1   8       26.92       25.32      2.59 o
  -6   1   8      145.11      142.92      4.97 o
  -5   1   8       44.23       50.52      3.31 o
  -4   1   8       66.98       66.89      3.60 o
  -3   1   8      341.58      339.92      9.08 o
  -2   1   8      130.67      129.42      5.15 o
  -1   1   8       70.32       68.60      4.04 o
   0   1   8        7.38        4.30      1.65 o
   1   1   8      311.96      361.26      9.28 o
   2   1   8       68.00       65.88      5.95 o
   3   1   8        9.19       15.18      5.69 o
 -12   2   8        7.48        5.70      1.82 o
 -11   2   8      167.01      163.44      5.76 o
 -10   2   8        1.14        1.61      1.30 o
  -9   2   8      105.24      108.87      4.48 o
  -8   2   8      105.94      106.95      4.34 o
  -7   2   8        0.00       -0.23      0.93 o
  -6   2   8        0.09        0.34      0.95 o
  -5   2   8       15.66       18.29      2.28 o
  -4   2   8       47.72       48.54      3.30 o
  -3   2   8       31.24       29.73      2.94 o
  -2   2   8      313.25      312.36      7.75 o
  -1   2   8      113.11      118.82      5.42 o
   0   2   8       97.89       95.64      4.82 o
   1   2   8      412.38      424.73     11.66 o
   2   2   8        0.29        0.40      1.63 o
   3   2   8        5.21        4.39      2.23 o
 -12   3   8       54.00       61.78      3.82 o
 -11   3   8        2.15        2.32      1.38 o
 -10   3   8        6.84        4.66      1.49 o
  -9   3   8        1.08        1.27      1.11 o
  -8   3   8       54.66       55.63      3.31 o
  -7   3   8       58.78       58.76      3.32 o
  -6   3   8      174.57      175.34      5.29 o
  -5   3   8       25.38       21.92      2.42 o
  -4   3   8       36.89       35.69      3.08 o
  -3   3   8        2.24        0.78      1.11 o
  -2   3   8       10.22       13.33      2.18 o
  -1   3   8       26.70       26.70      3.07 o
   0   3   8       59.55       54.30      4.34 o
   1   3   8       99.81      110.34      6.10 o
   2   3   8      119.24      100.94      6.15 o
   3   3   8       27.52       25.80      7.02 o
   4   3   8        3.12        0.76      2.94 o
 -12   4   8       52.72       53.81      4.88 o
 -11   4   8       21.82       23.78      3.46 o
 -10   4   8       16.10       17.90      2.95 o
  -9   4   8       13.00       13.32      1.71 o
  -8   4   8       31.58       27.91      2.28 o
  -7   4   8       81.59       80.14      3.89 o
  -6   4   8       53.75       55.26      3.52 o
  -5   4   8      691.09      668.03     10.21 o
  -4   4   8       36.72       36.59      3.12 o
  -3   4   8       28.59       34.45      3.13 o
  -2   4   8      232.51      227.08     12.63 o
  -1   4   8        3.42        4.69      1.44 o
   0   4   8       19.77       20.38      3.13 o
   1   4   8       69.76       72.32      5.57 o
   2   4   8       66.07       55.11      9.30 o
   3   4   8       63.46       68.87     11.19 o
   4   4   8      108.71      100.83     11.86 o
 -11   5   8       74.19       84.74      5.51 o
 -10   5   8       50.17       52.01      4.23 o
  -9   5   8       77.24       76.53      4.70 o
  -8   5   8        5.61        5.00      1.75 o
  -7   5   8       41.33       42.09      2.00 o
  -6   5   8       65.65       66.32      2.75 o
  -5   5   8        1.97        0.60      0.79 o
  -4   5   8       87.69       89.67      3.54 o
  -3   5   8      147.04      167.75      4.98 o
  -2   5   8      727.24      681.28     11.21 o
  -1   5   8      253.09      245.16      9.79 o
   0   5   8       51.96       52.87      5.93 o
   1   5   8        4.73        2.09      1.96 o
   2   5   8      110.49      107.38     11.29 o
   3   5   8        1.96        2.09      3.32 o
   4   5   8        2.33        2.75      3.51 o
 -11   6   8        2.88        3.34      1.85 o
 -10   6   8        1.53        1.86      1.58 o
  -9   6   8       17.24       17.71      2.65 o
  -8   6   8      348.99      360.72     14.31 o
  -7   6   8       41.44       38.27      3.46 o
  -6   6   8        0.20        1.14      0.94 o
  -5   6   8      239.28      236.00      9.02 o
  -4   6   8       17.95       17.76      2.58 o
  -3   6   8       35.30       26.14      3.61 o
  -2   6   8      269.82      229.82     12.28 o
  -1   6   8      167.13      165.90      8.21 o
   0   6   8      165.32      167.48      8.74 o
   1   6   8      129.47      122.46     11.29 o
   2   6   8       75.59       69.15     10.72 o
   3   6   8       62.41       77.66      8.48 o
   4   6   8       13.59       11.98      4.03 o
 -10   7   8        1.11        0.57      1.75 o
  -9   7   8        1.02        0.45      1.45 o
  -8   7   8       67.79       62.91      4.36 o
  -7   7   8        0.26        0.30      1.35 o
  -6   7   8       41.56       40.48      4.00 o
  -5   7   8       22.58       21.03      2.64 o
  -4   7   8       97.68       96.93      5.21 o
  -3   7   8      139.38      138.39      6.69 o
  -2   7   8       26.44       19.28      3.42 o
  -1   7   8       10.00        9.35      2.81 o
   0   7   8       42.37       37.66      7.30 o
   1   7   8      103.84      104.53     10.72 o
   2   7   8        1.24        1.54      2.23 o
   3   7   8        7.10        4.98      3.02 o
   4   7   8       21.41       24.75      5.53 o
  -9   8   8        7.93        8.54      2.18 o
  -8   8   8       37.76       39.65      3.70 o
  -7   8   8       48.33       53.60      4.65 o
  -6   8   8       37.12       36.99      4.46 o
  -5   8   8      103.43      102.09      4.44 o
  -4   8   8       74.13       65.47      5.79 o
  -3   8   8       52.31       47.12      4.40 o
  -2   8   8       93.07       76.65      7.68 o
  -1   8   8       40.32       32.73      6.45 o
   0   8   8       39.08       39.94      7.68 o
   1   8   8       17.29       18.03      4.12 o
   2   8   8       29.03       34.42      5.73 o
   3   8   8       30.94       39.25      6.83 o
  -8   9   8        1.57        1.99      1.71 o
  -7   9   8        1.05        3.23      2.09 o
  -6   9   8        4.36        5.50      2.47 o
  -5   9   8       44.48       36.24      5.50 o
  -4   9   8        4.70        2.94      2.28 o
  -3   9   8       19.93       18.88      4.46 o
  -2   9   8      198.15      211.53      9.18 o
  -1   9   8       58.97       51.60      5.95 o
   0   9   8       49.46       45.94      6.00 o
   1   9   8        0.60        3.39      2.40 o
   2   9   8       96.56      107.40      8.58 o
  -7  10   8       12.15       10.43      2.94 o
  -6  10   8       63.87       65.74      6.26 o
  -5  10   8        7.72       14.99      4.08 o
  -4  10   8       58.04       53.24      5.69 o
  -3  10   8        0.39        0.90      1.63 o
  -2  10   8       37.51       44.64      5.29 o
  -1  10   8        0.57       -0.57      1.81 o
   0  10   8        2.99        3.53      2.61 o
   1  10   8        0.25        0.57      2.18 o
  -4  11   8       31.98       36.39      3.70 o
  -3  11   8        2.23        1.64      1.98 o
  -2  11   8        6.50        5.01      2.44 o
 -12   1   9        0.56        1.26      1.54 o
 -11   1   9      179.98      186.43      6.48 o
 -10   1   9      168.74      157.83      5.84 o
  -9   1   9        7.41        7.56      1.83 o
  -8   1   9       39.96       35.80      3.29 o
  -7   1   9        1.28        0.43      1.17 o
  -6   1   9       16.53       16.75      2.39 o
  -5   1   9       61.09       61.35      3.85 o
  -4   1   9       29.62       30.52      3.16 o
  -3   1   9      127.00      125.71      5.33 o
  -2   1   9      447.81      458.34     10.11 o
  -1   1   9      495.22      516.44     11.08 o
   0   1   9      244.54      230.87      7.81 o
   1   1   9       57.10       45.59      5.12 o
   2   1   9        0.12       -0.26      2.03 o
 -12   2   9        4.73        5.30      1.88 o
 -11   2   9       69.41       70.16      4.27 o
 -10   2   9      218.72      231.84      6.84 o
  -9   2   9        0.06       -0.09      1.15 o
  -8   2   9        1.37        1.91      1.23 o
  -7   2   9      346.57      334.59      7.92 o
  -6   2   9      364.47      385.48     12.05 o
  -5   2   9      170.79      182.99      6.90 o
  -4   2   9      928.71      941.58     16.17 o
  -3   2   9      106.92      108.00      5.02 o
  -2   2   9      197.15      199.03      6.81 o
  -1   2   9      604.77      623.19     14.08 o
   0   2   9        5.78        3.12      1.69 o
   1   2   9       58.48       42.53      6.06 o
   2   2   9      164.09      153.22      7.92 o
   3   2   9       82.08       78.01      8.78 o
 -11   3   9      147.90      145.84      5.50 o
 -10   3   9       16.96       14.60      2.21 o
  -9   3   9       28.30       27.42      2.84 o
  -8   3   9       85.05       87.09      4.11 o
  -7   3   9       28.51       28.01      2.85 o
  -6   3   9        0.20        0.32      1.06 o
  -5   3   9       60.74       65.50      3.87 o
  -4   3   9      137.21      122.42      5.17 o
  -3   3   9      547.82      567.20     10.97 o
  -2   3   9      109.38      116.49      5.36 o
  -1   3   9      222.26      215.09      7.36 o
   0   3   9       72.24       70.11      5.99 o
   1   3   9      131.63      160.34      7.77 o
   2   3   9       33.32       27.79      4.32 o
   3   3   9       15.39       25.04      7.40 o
 -11   4   9       11.11        9.00      2.54 o
 -10   4   9        8.19        8.58      1.57 o
  -9   4   9       20.55       18.68      2.21 o
  -8   4   9        7.31        6.51      1.56 o
  -7   4   9       37.23       40.58      3.15 o
  -6   4   9        3.16        3.46      1.39 o
  -5   4   9      129.46      119.79      4.93 o
  -4   4   9      421.71      407.64      9.13 o
  -3   4   9        4.14        5.70      1.77 o
  -2   4   9        0.19       -0.17      1.19 o
  -1   4   9       13.10       10.31      2.24 o
   0   4   9        8.16       11.76      2.74 o
   1   4   9        0.05        1.04      1.71 o
   2   4   9        7.94        6.07      4.27 o
   3   4   9       33.22       49.04     10.05 o
 -11   5   9        3.06        2.29      1.83 o
 -10   5   9        0.13        0.21      1.53 o
  -9   5   9       11.03       10.06      2.36 o
  -8   5   9       31.49       30.87      1.89 o
  -7   5   9        9.85       11.06      1.84 o
  -6   5   9       46.14       38.74      2.57 o
  -5   5   9       56.02       49.92      2.97 o
  -4   5   9       84.88       77.33      3.72 o
  -3   5   9        0.06       -0.13      1.09 o
  -2   5   9       78.26       69.21      4.56 o
  -1   5   9       92.73       96.82      7.59 o
   0   5   9      146.89      135.99      8.48 o
   1   5   9       27.52       24.47      4.83 o
   2   5   9        2.45        0.76      3.23 o
   3   5   9       26.73       24.09      7.40 o
   4   5   9        0.03       -0.57      3.41 o
 -10   6   9       10.58       11.85      2.57 o
  -9   6   9        0.08       -0.36      1.49 o
  -8   6   9        5.36        4.36      1.97 o
  -7   6   9      329.09      299.97      6.03 o
  -6   6   9       26.08       24.43      2.57 o
  -5   6   9        3.84        1.96      1.41 o
  -4   6   9        8.94        7.21      2.03 o
  -3   6   9       48.20       48.39      5.23 o
  -2   6   9        3.56        3.18      2.11 o
  -1   6   9        0.30        0.38      1.77 o
   0   6   9        4.36        4.28      2.48 o
   1   6   9        4.18        6.64      4.17 o
   2   6   9      145.46      108.80     12.14 o
   3   6   9       36.12       38.32      9.30 o
  -9   7   9       25.06       26.62      3.81 o
  -8   7   9       51.34       54.73      4.85 o
  -7   7   9        2.41        3.98      2.07 o
  -6   7   9      116.18      113.59      4.75 o
  -5   7   9       47.93       43.15      3.89 o
  -4   7   9      188.39      197.88      8.01 o
  -3   7   9       37.02       32.34      4.36 o
  -2   7   9        2.29        2.55      2.00 o
  -1   7   9       14.57       13.94      3.65 o
   0   7   9       83.63       86.42      9.87 o
   1   7   9       31.09       31.59      7.78 o
   2   7   9       50.54       44.96      9.39 o
   3   7   9        2.42        0.47      2.41 o
  -8   8   9       51.56       60.90      5.50 o
  -7   8   9       27.29       14.04      3.60 o
  -6   8   9        3.82        3.98      2.56 o
  -5   8   9       18.68       19.05      2.89 o
  -4   8   9        2.25        3.97      1.98 o
  -3   8   9        3.72        3.97      2.18 o
  -2   8   9        1.46       -0.19      2.28 o
  -1   8   9       66.60       59.29      9.20 o
   0   8   9       25.79       24.66      6.83 o
   1   8   9        3.77        4.29      2.78 o
   2   8   9       12.45       17.01      4.62 o
  -7   9   9        7.41        8.25      3.13 o
  -6   9   9        4.85        2.66      2.56 o
  -5   9   9       16.98       19.02      2.80 o
  -4   9   9       10.09        5.41      2.85 o
  -3   9   9       28.55       30.64      5.98 o
  -2   9   9       68.47       87.55      8.92 o
  -1   9   9       17.40       17.93      4.09 o
   0   9   9       28.51       33.26      5.55 o
  -4  10   9       37.26       40.45      4.48 o
  -3  10   9       72.78       77.27      5.85 o
 -11   0  10       33.41       32.43      4.97 o
 -10   0  10        4.05        5.37      2.63 o
  -9   0  10      123.50      130.75      7.84 o
  -8   0  10       62.34       61.52      6.40 o
  -7   0  10       56.47       56.53      6.12 o
  -6   0  10      712.37      729.40     17.91 o
  -5   0  10       53.62       50.22      5.97 o
  -4   0  10        0.01       -0.63      1.71 o
  -3   0  10       35.00       43.13      5.86 o
  -2   0  10       66.56       67.95      8.06 o
  -1   0  10       90.18       77.01      8.12 o
   0   0  10      287.41      268.65     12.71 o
   1   0  10       52.31       46.39      9.77 o
 -11   1  10       19.86       21.76      2.97 o
 -10   1  10        7.67        8.07      1.99 o
  -9   1  10       11.03       11.07      2.22 o
  -8   1  10       10.68       12.16      2.27 o
  -7   1  10       47.58       43.32      3.80 o
  -6   1  10       19.98       14.86      2.44 o
  -5   1  10        2.87        4.36      1.66 o
  -4   1  10       62.76       53.72      4.39 o
  -3   1  10       35.46       35.03      3.73 o
  -2   1  10      131.56      120.94      5.80 o
  -1   1  10      104.07      100.69      5.54 o
   0   1  10       16.28       16.37      3.03 o
   1   1  10       31.66       37.34      6.21 o
   2   1  10       29.34       36.99      9.11 o
 -11   2  10        0.04       -0.71      1.29 o
 -10   2  10       11.23        9.76      2.11 o
  -9   2  10        0.31       -0.24      1.24 o
  -8   2  10        1.03       -0.13      1.21 o
  -7   2  10       72.73       66.46      4.15 o
  -6   2  10      212.35      198.56      6.71 o
  -5   2  10       13.22       11.91      2.29 o
  -4   2  10        1.36        1.96      1.45 o
  -3   2  10      179.66      187.59      6.93 o
  -2   2  10       10.34       10.16      2.41 o
  -1   2  10       48.23       48.29      4.62 o
   0   2  10       11.60       15.71      3.39 o
   1   2  10        1.56       -0.51      1.93 o
   2   2  10       29.25       33.21      6.12 o
 -10   3  10        6.60        7.61      1.89 o
  -9   3  10        2.50        2.60      1.44 o
  -8   3  10        3.18        2.36      1.39 o
  -7   3  10       14.77       14.27      2.34 o
  -6   3  10       27.32       21.93      2.84 o
  -5   3  10       87.93       89.22      5.05 o
  -4   3  10      548.56      520.48     11.09 o
  -3   3  10       58.52       56.06      4.69 o
  -2   3  10      231.91      225.88      7.84 o
  -1   3  10       30.44       27.99      4.11 o
   0   3  10       10.28       13.25      3.14 o
   1   3  10        1.41        1.69      1.98 o
   2   3  10        0.91        1.55      2.08 o
   3   3  10       68.51       83.48     13.56 o
 -10   4  10        7.94        9.84      1.84 o
  -9   4  10       63.97       54.65      3.67 o
  -8   4  10       49.30       49.68      3.60 o
  -7   4  10        7.42        7.08      1.81 o
  -6   4  10       45.99       48.63      3.99 o
  -5   4  10       66.20       62.17      4.23 o
  -4   4  10       42.74       45.25      4.06 o
  -3   4  10      561.27      577.29     14.11 o
  -2   4  10       38.42       37.06      3.87 o
  -1   4  10       33.54       33.21      4.39 o
   0   4  10       64.62       58.43      5.83 o
   1   4  10        1.76        3.49      2.84 o
   2   4  10        3.07        5.69      4.65 o
   3   4  10       18.66       14.13      6.36 o
  -9   5  10        5.32        3.54      2.10 o
  -8   5  10        0.66        0.33      0.97 o
  -7   5  10        1.98        1.56      1.26 o
  -6   5  10        0.18        0.87      1.09 o
  -5   5  10       94.72       98.07      4.69 o
  -4   5  10       42.04       40.05      3.70 o
  -3   5  10      255.40      258.91      8.71 o
  -2   5  10        1.30        0.65      1.50 o
  -1   5  10        5.58        5.15      2.67 o
   0   5  10        0.77        1.70      2.38 o
   1   5  10       25.18       31.78      8.06 o
   2   5  10       19.46       21.53      7.21 o
  -9   6  10        1.92        0.65      1.66 o
  -8   6  10        1.30        1.84      2.02 o
  -7   6  10       16.91       15.99      2.45 o
  -6   6  10        9.12       13.85      2.46 o
  -5   6  10       35.05       32.85      3.80 o
  -4   6  10       19.72       24.81      4.07 o
  -3   6  10      159.19      153.30      8.37 o
  -2   6  10       33.76       39.98      5.56 o
  -1   6  10       21.85       26.53      4.90 o
   0   6  10       96.80       90.54      8.25 o
   1   6  10       27.91       27.32      7.68 o
  -8   7  10        0.78        0.93      2.02 o
  -7   7  10       22.21       31.97      5.69 o
  -6   7  10       13.13       11.13      2.44 o
  -5   7  10        3.78        2.92      2.01 o
  -4   7  10       43.71       53.93      5.24 o
  -3   7  10       18.56       20.68      4.01 o
  -2   7  10       13.12       12.96      3.48 o
  -1   7  10        2.85        7.11      4.36 o
   0   7  10       13.49       11.57      5.31 o
  -6   8  10        0.94        1.86      1.49 o
  -5   8  10       30.67       41.55      4.51 o
  -4   8  10       77.77       74.49      5.64 o
  -3   8  10       21.58       24.56      4.41 o
  -2   8  10        8.55        7.68      3.98 o
  -1   8  10        0.37       -2.28      2.56 o
 -10   1  11       19.44       19.51      2.92 o
  -9   1  11      148.76      155.46      6.37 o
  -8   1  11       25.03       21.32      3.01 o
  -7   1  11       38.41       37.75      3.87 o
  -6   1  11      304.27      277.27      8.47 o
  -5   1  11       62.13       63.14      4.96 o
  -4   1  11       65.54       55.64      4.81 o
  -3   1  11        1.66        5.72      2.02 o
  -2   1  11        8.68       13.79      2.83 o
  -1   1  11        4.44        4.69      2.15 o
   0   1  11       39.65       43.91      5.65 o
   1   1  11       59.06       93.34     14.42 o
  -9   2  11        0.31        0.37      1.40 o
  -8   2  11      189.66      192.85      6.98 o
  -7   2  11       54.31       52.28      4.43 o
  -6   2  11       48.86       46.21      4.24 o
  -5   2  11       31.15       40.70      4.06 o
  -4   2  11       54.83       60.76      5.01 o
  -3   2  11       26.10       20.49      3.14 o
  -2   2  11       16.70       10.40      2.59 o
  -1   2  11       31.42       41.27      5.28 o
   0   2  11       94.75      119.79      9.26 o
   1   2  11       21.90       23.62      5.43 o
  -9   3  11      101.30      103.50      5.13 o
  -8   3  11       73.47       80.58      4.87 o
  -7   3  11        9.37        9.45      2.22 o
  -6   3  11        2.68        5.73      1.94 o
  -5   3  11        0.83        0.99      1.52 o
  -4   3  11        7.09        6.33      2.11 o
  -3   3  11       21.65       12.22      2.67 o
  -2   3  11        7.45       10.67      2.99 o
  -1   3  11       62.57       54.51      7.12 o
   0   3  11       42.81       54.89      6.04 o
   1   3  11       15.62       17.49      3.93 o
  -8   4  11       12.80       13.66      2.43 o
  -7   4  11        2.84        1.12      1.45 o
  -6   4  11        0.09       -0.33      1.38 o
  -5   4  11        0.50        0.04      1.45 o
  -4   4  11       53.25       54.47      5.37 o
  -3   4  11      135.10      157.40      8.78 o
  -2   4  11       61.75       65.54      6.06 o
  -1   4  11        3.79        4.13      2.24 o
   0   4  11        2.20       -0.27      1.75 o
  -8   5  11       70.58       80.28      3.72 o
  -7   5  11       37.00       38.89      3.19 o
  -6   5  11       83.16       96.77      4.70 o
  -5   5  11      130.32      134.09      5.76 o
  -4   5  11       28.67       24.35      3.49 o
  -3   5  11       36.39       30.95      4.05 o
  -2   5  11       31.86       31.39      4.33 o
  -1   5  11        1.23        4.11      2.73 o
   0   5  11       82.44       93.33      8.83 o
  -6   6  11      130.26      115.17      6.04 o
  -5   6  11      230.70      229.49      9.79 o
  -4   6  11        0.10       -1.29      1.70 o
  -3   6  11        0.46        0.71      2.08 o
  -2   6  11       35.14       44.82      6.20 o
  -7   0  12        8.22       12.99      3.79 o
  -6   0  12        0.44        0.85      2.26 o
  -5   0  12        3.69        2.39      2.59 o
  -4   0  12       57.31       74.46      8.28 o
  -3   0  12      140.52      169.91     10.80 o
  -2   0  12      155.82      213.41     12.30 o
  -1   0  12        7.80        6.26      5.12 o
  -7   1  12        3.39        3.05      1.78 o
  -6   1  12        0.96        1.01      1.57 o
  -5   1  12        6.05        8.96      2.45 o
  -4   1  12       13.99       12.18      2.79 o
  -3   1  12        4.68        3.25      2.15 o
  -2   1  12       16.41       19.10      3.48 o
  -1   1  12        4.73        7.87      3.05 o
  -7   2  12       16.53       21.50      3.66 o
  -6   2  12        9.39       10.42      2.50 o
  -5   2  12        0.17       -0.44      1.47 o
  -4   2  12        0.65        0.88      1.74 o
  -3   2  12        0.47       -0.76      1.62 o
  -2   2  12       73.51       74.25      7.92 o
  -6   3  12        3.97        3.20      1.88 o
  -5   3  12        0.30        0.26      1.56 o
  -4   3  12        0.09        0.19      1.84 o
  -3   3  12        1.09        0.34      2.04 o
 
